# Supplementary material for: Strategies for community-sourced biocuration in bioinformatics: a case study on MIBiG 4.0
Source: Brief Bioinform. 2025 Dec 11;26(6):bbaf659. doi: 10.1093/bib/bbaf659 (PMC12696713; doi:10.1093/bib/bbaf659)
Supplement: Sup_1_MIBiG_4_initial_card_set_trello_NPI_bbaf659 [file sup_1_mibig_4_initial_card_set_trello_npi_bbaf659.zip › Sup_1_MIBiG_4_initial_card_set_trello_NPI_bbaf659.csv]

	MIBiG ID (if existing)	Product name	Paper title	DOI_full_link	Organism	Valinophos/(R)-2,3-dihydroxypropylphosphonate (DHPPA) scaffold from Streptomyces durhamensis	Biosynthetic Class II	Biosynthetic Class III	Comment
New entry		Nocardiopsistins D–F	Brominated and Sulfur-Containing Angucyclines Derived from a Single Pathway: Identification of Nocardiopsistins D–F	https://doi.org/10.1021/acs.orglett.2c02879	Bacterial	PKS_BGC			2 BGCs in MIBiG but this is a different strain (but verify)
New entry		bicyclogermacrane / maaliane / cadinane / eudesmane / noreudesmane	Discovery of Diverse Sesquiterpenoids from Crossiella cryophila through Genome Mining and NMR Tracking	https://doi.org/10.1021/acs.jnatprod.3c00830	Bacterial	Terpene_BGC			Acc. No. in the SI; might need 15 (!) entries
New entry		prealnumycin B, K1115A, 1,6-dihydroxy-8-propylanthraquinone (DHPA), phaeochromycin B, (R)-7-acetyl-3,6-dihydroxy-8-propyl-3,4dihydronaphthalen-1(2H)-one	Six Sets of Aromatic Polyketides Differing in Size and Shape Derive from a Single Biosynthetic Gene Cluster	https://doi.org/10.1021/acs.jnatprod.3c00202	Bacterial	PKS_BGC			accession: OQ801261 (verify)
New entry		peucemycin	Biosynthetic pathway of peucemycin and identification of its derivative from Streptomyces peucetius	https://doi.org/10.1007/s00253-023-12385-8	Bacterial	PKS_BGC			Add, from the same group: https://doi.org/10.1039/D0RA06099B (structural elucidation) and https://doi.org/10.1007/s00253-023-12923-4 (further work on the cluster)
New entry		hyaluromycin	Konamycins A and B and Rubromycins CA1 and CA2, Aromatic Polyketides from the Tunicate-Derived Streptomyces hyaluromycini MB-PO13T	https://doi.org/10.1021/acs.jnatprod.9b00107	Bacterial	PKS_BGC			addition of rubromycin derivatives of heliquinomycin
New entry		leudiazen	Mitigation of Pseudomonas syringae virulence by signal inactivation	https://doi.org/10.1126/sciadv.abg2293	Bacterial	NRPS_BGC			also add this manuscript for the gene cluster: 10.1186/1471-2180-12-10
New entry		kirkamide	Evidence of horizontal gene transfer between obligate leaf nodule symbionts	https://doi.org/10.1038/ismej.2016.27	Bacterial	Exotic_BGC			also add this manuscript for the structure: https://doi.org/10.1002/anie.201502696
New entry		roseocin	Roseocin, a novel two-component lantibiotic from an actinomycete	https://doi.org/10.1111/mmi.14419	Bacterial	RiPP_BGC			also https://doi.org/10.1186/s13568-023-01536-9
New entry		alterochromide	Biosynthetic mechanism of the yellow pigments in the marine bacterium Pseudoalteromonas sp. strain T1lg65	https://doi.org/10.1128/aem.01779-23	Bacterial	NRPS_BGC	PKS_BGC		Alterochromides already in MIBiG (BGC0000314, BGC0000299) but for different strain; here Pseudoalteromonas sp. strain T1lg65
New entry		Cihunamides (B)	Discovery and Biosynthesis of Cihunamides, Macrocyclic Antibacterial RiPPs with a Unique C−N Linkage Formed by CYP450 Catalysis	https://doi.org/10.1002/anie.202300998	Bacterial	RiPP_BGC			antibacterial
New entry		25-hydroxy peucemycin	Biosynthetic pathway of peucemycin and identification of its derivative from Streptomyces peucetius	https://doi.org/10.1007/s00253-023-12385-8	Bacterial	PKS_BGC			antibacterial activity
New entry		ahbamycins (AHB75)	Uncovering the Cryptic Gene Cluster ahb for 3-amino-4-hydroxybenzoate Derived Ahbamycins, by Searching SARP Regulator Encoding Genes in the Streptomyces argillaceus Genome	https://doi.org/10.3390/ijms24098197	Bacterial	NRPS_BGC			antibacterial activity
New entry		iturins	Identification of non-volatile and volatile organic compounds produced by Bacillus siamensis LZ88 and their antifungal activity against Alternaria alternata	https://doi.org/10.1016/j.biocontrol.2022.104901	Bacterial	PKS_BGC			antifungal activity
New entry		macrolactin H	Identification of non-volatile and volatile organic compounds produced by Bacillus siamensis LZ88 and their antifungal activity against Alternaria alternata	https://doi.org/10.1016/j.biocontrol.2022.104901	Bacterial	PKS_BGC			antifungal activity
New entry		solanimycin	Solanimycin: Biosynthesis and Distribution of a New Antifungal Antibiotic Regulated by Two Quorum-Sensing Systems	https://doi.org/10.1128/mbio.02472-22	Bacterial	PKS_BGC	NRPS_BGC		antifungal activity
New entry		phosphonoalamide E / F	Discovery of Antimicrobial Phosphonopeptide Natural Products from Bacillus velezensis by Genome Mining	https://doi.org/10.1128/aem.00338-23	Bacterial	Exotic_BGC			Antimicrobial activity against agricultural pests
New entry		Argolaphos	Biosynthesis of Argolaphos Illuminates the Unusual Biochemical Origins of Aminomethylphosphonate and Nε‑Hydroxyarginine Containing Natural Products	https://doi.org/10.1021/jacs.2c00627	Bacterial	Exotic_BGC			Argolaphos from Streptomyces monomycini
New entry		cyclamenols H–R	Structurally Diverse Macrolactams from an Antarctic Streptomyces Species	https://doi.org/10.1021/acs.jnatprod.4c00032	Bacterial	PKS_BGC			assignment might be putatitve
New entry		bacillimidazole G	Discovery and Biosynthesis of Imidazolium Antibiotics from the Probiotic Bacillus licheniformis	https://doi.org/10.1021/acs.jnatprod.2c01032	Bacterial	Exotic_BGC			bacillus
New entry		Triceptides	A Prevalent Group of Actinobacterial Radical SAM/SPASM Maturases Involved in Triceptide Biosynthesis	https://doi.org/10.1021/acschembio.2c00621	Bacterial	RiPP_BGC			Bacterium
New entry		bafilomycin	Characterization of bafilomycin biosynthesis in Kitasatospora setae KM-6054 and comparative analysis of gene clusters in Actinomycetales microorganisms	https://doi.org/10.1038/ja.2017.33	Bacterial	PKS_BGC			bafilomycin from Kitasatospora setae KM-6054
New entry		yersiniabactin	Yersiniabactin is a quorum-sensing autoinducer and siderophore in uropathogenic Escherichia coli	https://doi.org/10.1128/mbio.00277-23	Bacterial	Exotic_BGC			BGC from another strain already in MIBiG (BGC0001055), but this is another strain (UTI89). Seems about bioactivity. Found in This Week in Microbiology podcast (ep. 304)
New entry		actinomycins D / actinrhater A / B	Genome mining of actinomycin shunt products from Kitasatospora sp. YINM00002	https://doi.org/10.1039/d3ra07277k	Bacterial	RiPP_BGC			BGC sequences included in the main text of the MS
New entry		Enantio-pyochelin	Plant-associated Bacillus mobilizes its secondary metabolites upon perception of the siderophore pyochelin produced by a Pseudomonas competitor	https://doi.org/10.1038/s41396-022-01337-1	Bacterial	NRPS_BGC			bioactivity from Enantio-pyochelin from Pseudomonas sessilinigenes. pyochelin in MIBiG but not from this strain. Check if it can be added (by e.g. looking if the BGC in P. sessilinigenes is reported somewhere)?
New entry		malleicyprols	Pathogenic bacteria remodel central metabolic enzyme to build a cyclopropanol warhead	https://doi.org/10.1038/s41557-022-01005-z	Bacterial	PKS_BGC			Burkholderia; possibly related to BGC0001102 (malleilactone seems to be an inactive by-product). Check whether this is an update to that entry, or if this should substitute it
New entry	BGC0002751	Amyxirubin	Atropopeptides are a Novel Family of Ribosomally Synthesized and Posttranslationally Modified Peptides with a Complex Molecular Shape	https://doi.org/10.1002/anie.202208361	Bacterial	RiPP_BGC			Created for MIBiG 3.2
New entry	BGC0002750	Tryptorubin	Atropopeptides are a Novel Family of Ribosomally Synthesized and Posttranslationally Modified Peptides with a Complex Molecular Shape	https://doi.org/10.1002/anie.202208361	Bacterial	RiPP_BGC			Created for MIBiG 3.2
New entry	BGC0002759	brevione	Biosynthetic Elucidation and Structural Revision of Brevione E: Characterization of the Key Dioxygenase for Pathway Branching from Setosusin Biosynthesis	https://doi.org/10.1002/anie.202210938	Bacterial	Terpene_BGC	PKS_BGC		Created for MIBiG 3.2
New entry	BGC0002757	avenalumic acid	Bacterial Avenalumic Acid Biosynthesis Includes Substitution of an Aromatic Amino Group for Hydride by Nitrous Acid Dependent Diazotization	https://doi.org/10.1002/anie.202211728	Bacterial	PKS_BGC			Created for MIBiG 3.2
New entry	BGC0002789	pentamycin	Enhancement of fungichromin production of Streptomyces sp. WP-1 by genetic engineering	https://doi.org/10.1007/s00253-023-12672-4	Bacterial	PKS_BGC			Created for MIBiG 3.2
New entry	BGC0002755	clovibactin	An antibiotic from an uncultured bacterium binds to an immutable target	https://doi.org/10.1016/j.cell.2023.07.038	Bacterial	NRPS_BGC			Created for MIBiG 3.2
New entry	BGC0002810, BGC0002657	hangtaimycin	Cytochrome P450 Monooxygenase for Catalyzing C-42 Hydroxylation of the Glycine-Derived Fragment in Hangtaimycin Biosynthesis	https://doi.org/10.1021/acs.orglett.2c00242	Bacterial	NRPS_BGC	PKS_BGC		Created for MIBiG 3.2
New entry	BGC0002816	terpenomycin	Discovery and Biosynthesis of the Cytotoxic Polyene Terpenomycin in Human Pathogenic Nocardia	https://doi.org/10.1021/acschembio.3c00311	Bacterial	PKS_BGC			Created for MIBiG 3.2
New entry	BGC0002760	myxovalargin	The Myxobacterial Antibiotic Myxovalargin: Biosynthesis, Structural Revision, Total Synthesis, and Molecular Characterization of Ribosomal Inhibition	https://doi.org/10.1021/jacs.2c08816	Bacterial	NRPS_BGC			Created for MIBiG 3.2
New entry	BGC0002765	Keanumycin	Ecological Niche-Inspired Genome Mining Leads to the Discovery of Crop-Protecting Nonribosomal Lipopeptides Featuring a Transient Amino Acid Building Block	https://doi.org/10.1021/jacs.2c11107	Bacterial	NRPS_BGC			Created for MIBiG 3.2
New entry	BGC0002804	protegencin	A polyyne toxin produced by an antagonistic bacterium blinds and lyses a Chlamydomonad alga	https://doi.org/10.1073/pnas.2107695118	Bacterial	Exotic_BGC			Created for MIBiG 3.2
New entry	BGC0002808	N-coronafacoyl-L-isoleucine	Streptomyces scabies 87-22 Contains a Coronafacic Acid-Like Biosynthetic Cluster That Contributes to Plant–Microbe Interactions	https://doi.org/10.1094/MPMI-23-2-0161	Bacterial	PKS_BGC			Created for MIBiG 3.2
New entry	BGC0002825	nocapeptin	Bioinformatics-Guided Discovery of Biaryl-Tailored Lasso Peptides	https://doi.org/10.1101/2023.03.06.531328	Bacterial	RiPP_BGC			Created for MIBiG 3.2
New entry	BGC0002754	hectoramide	Structure and Biosynthesis of Hectoramide B, a Linear Depsipeptide from the Marine Cyanobacterium Moorena producens JHB Discovered via Co-culture with Candida albicans	https://doi.org/10.1101/2023.07.06.547815	Bacterial	NRPS_BGC			Created for MIBiG 3.2
New entry	BGC0002805	Azodyrecin	Biosynthesis of the azoxy compound azodyrecin from Streptomyces mirabilis P8-A2	https://doi.org/10.1101/2023.10.13.562208	Bacterial	Exotic_BGC			Created for MIBiG 3.2
New entry	BGC0002752	prosekin	Transporter Gene-Mediated Typing for Detection and Genome Mining of Lipopeptide-Producing Pseudomonas	https://doi.org/10.1128/AEM.01869-21	Bacterial	NRPS_BGC			Created for MIBiG 3.2
New entry	BGC0002077	desoxydysinosin		https://doi.org/10.1128/mBio.00821-19	Bacterial	NRPS_BGC			Created for MIBiG 3.2
New entry	BGC0002768	asplenin	Versatile role of Pseudomonas fuscovaginae cyclic lipopeptides in plant and microbial interactions	https://doi.org/10.3389/fpls.2022.1008980	Bacterial	NRPS_BGC			Created for MIBiG 3.2
New entry	BGC0002814	21-methoxy-calyculinamide	Host-associated marine bacteria – a rich source of bioactive polyketides	https://doi.org/10.3929/ethz-b-000601688	Bacterial	PKS_BGC	NRPS_BGC		Created for MIBiG 3.2
New entry	BGC0002815	acidobactamide	Host-associated marine bacteria – a rich source of bioactive polyketides	https://doi.org/10.3929/ethz-b-000601688	Bacterial	NRPS_BGC	PKS_BGC		Created for MIBiG 3.2
New entry	BGC0002813	phorbactazole	Host-associated marine bacteria – a rich source of bioactive polyketides	https://doi.org/10.3929/ethz-b-000601688	Bacterial	PKS_BGC	NRPS_BGC		Created for MIBiG 3.2
New entry	BGC0002788	14-hydroxyisochainin	PRODUCTION OF NEW POLYENE ANTIBIOTICS BY STREPTOMYCES CELLULOSAE AFTER ADDITION OF ETHYL (Z)-16-PHENYLHEXADEC-9-ENOATE	https://doi.org/10.7164/antibiotics.42.577	Bacterial	PKS_BGC			Created for MIBiG 3.2
New entry		lyngbyastatin 1 / lyngbyastatin 3	Biosynthesis of Lyngbyastatins 1 and 3, Cytotoxic Depsipeptides from an Okeania sp. Marine Cyanobacterium	https://doi.org/10.1021/acs.jnatprod.2c00782	Bacterial	NRPS_BGC	PKS_BGC		cyanobacteria
New entry		looekeyolide A	Chemical and Metagenomic Studies of the Lethal Black Band Disease of Corals Reveal Two Broadly Distributed, Redox-Sensitive Mixed Polyketide/Peptide Macrocycles	https://doi.org/10.1021/acs.jnatprod.8b00804	Bacterial	PKS_BGC	NRPS_BGC		cyanobacteria
New entry		dolastatin	Biosynthesis of Dolastatin 10 in Marine Cyanobacteria, a Prototype for Multiple Approved Cancer Drugs	https://doi.org/10.1021/acs.orglett.3c04083	Bacterial	NRPS_BGC			cyanobacteria
New entry		suomilide	Potent Inhibitor of Human Trypsins from the Aeruginosin Family of Natural Products	https://doi.org/10.1021/acschembio.1c00611	Bacterial	NRPS_BGC			cyanobacteria
New entry		Lyngbyapeptin B	Unique Initiation and Termination Mechanisms Involved in the Biosynthesis of a Hybrid Polyketide-Nonribosomal Peptide Lyngbyapeptin B Produced by the Marine Cyanobacterium Moorena bouillonii	https://doi.org/10.1021/acschembio.3c00011	Bacterial	PKS_BGC	NRPS_BGC		cyanobacteria
New entry		Tolypodiol	Identification, Heterologous Expression, and Characterization of the Tolypodiol Biosynthetic Gene Cluster through an Integrated Approach	https://doi.org/10.1021/acschembio.3c00225	Bacterial	Terpene_BGC			cyanobacteria
New entry		namalide	Simultaneous Production of Anabaenopeptins and Namalides by the Cyanobacterium Nostoc sp. CENA543	https://doi.org/10.1021/acschembio.7b00570	Bacterial	NRPS_BGC			cyanobacteria
New entry		aeruginoguanidine	Unique biosynthetic pathway in bloom-forming cyanobacterial genus Microcystis jointly assembles cytotoxic aeruginoguanidines and microguanidines	https://doi.org/10.1021/acschembio.8b00918	Bacterial	NRPS_BGC			cyanobacteria
New entry		Tolyporphin	Multiple C–C Bond Cleavage Reactions Catalyzed by Tolyporphin Tetrapyrrole Biosynthetic Enzymes	https://doi.org/10.1021/jacs.3c01993	Bacterial	Exotic_BGC			cyanobacteria
New entry		nostochloroside glycolipid	Accelerating the discovery of alkyl halide-derived natural products using halide depletion	https://doi.org/10.1038/s41557-023-01390-z	Bacterial	PKS_BGC			cyanobacteria
New entry		cyanobacterin	Biosynthesis of cyanobacterin, a paradigm for furanolide core structure assembly	https://doi.org/10.1038/s41589-022-01013-7	Bacterial	Exotic_BGC			cyanobacteria
New entry		limnothamide	LimF is a versatile prenyltransferase for histidine-C-geranylation on diverse non-natural substrates	https://doi.org/10.1038/s41929-022-00822-2	Bacterial	RiPP_BGC			cyanobacteria
New entry		crocapeptin	From dolastatin 13 to cyanopeptolins, micropeptins, and lyngbyastatins: the chemical biology of Ahp-cyclodepsipeptides	https://doi.org/10.1039/C9NP00033J	Bacterial	NRPS_BGC			cyanobacteria
New entry		radiosumin	Direct pathway cloning and expression of the radiosumin biosynthetic gene cluster	https://doi.org/10.1039/D3OB00385J	Bacterial	NRPS_BGC			cyanobacteria
New entry		anabaenolysin	Antifungal activity improved by coproduction of cyclodextrins and anabaenolysins in Cyanobacteria	https://doi.org/10.1073/pnas.1510432112	Bacterial	NRPS_BGC			cyanobacteria
New entry		hectoramide B	Structure and Biosynthesis of Hectoramide B, a Linear Depsipeptide from Marine Cyanobacterium Moorena producens JHB Discovered via Coculture with Candida albicans	https://doi.org/10.1021/acschembio.3c00391	Bacterial	NRPS_BGC	Exotic_BGC		cyanobacteria, putative BGC; can update existing entry (has only preprint doi)
New entry	BGC0002077	Dysinosin / PBDE	Comparative Genomics of Cyanobacterial Symbionts Reveals Distinct, Specialized Metabolism in Tropical Dysideidae Sponges	https://doi.org/10.1128/mbio.00821-19	Bacterial	NRPS_BGC			cyanobacteria; needs a separate entry for PBDE (which could be an update for BGC0001490?). Might be in MIBiG "3.2" (at least one of the pathways). Contact Mitja
New entry		Nostosin G / spiroidesin B	Nostosin G and Spiroidesin B from the Cyanobacterium Dolichospermum sp. NIES-1697	https://doi.org/10.1021/acs.jnatprod.2c00382	Bacterial	NRPS_BGC			cyanobacteria; verify experimental data
New entry		suomilide B – E	Four new suomilides isolated from the cyanobacterium Nostoc sp. KVJ20 and proposal of their biosynthetic origin	https://doi.org/10.3389/fmicb.2023.1130018	Bacterial	NRPS_BGC			cyanobacteria. Nostoc sp ( liverwort Blasia pusilla symbiont). Check if it is too weak the link
New entry		Argicyclamides	Argicyclamides A–C Unveil Enzymatic Basis for Guanidine Bis-prenylation	https://doi.org/10.1021/jacs.1c05732	Bacterial	RiPP_BGC			cyanobacterium
New entry		ruckerbactin / ruckerbactin dimer / ruckerbactin monomer	Ruckerbactin Produced by Yersinia ruckeri YRB Is a Diastereomer of the Siderophore Trivanchrobactin Produced by Vibrio campbellii DS40M4	https://doi.org/10.1021/acs.jnatprod.1c01047	Bacterial	NRPS_BGC			data in the old spreadsheet
New entry		Foroxymithine	Targeted Metabolomics and High-Throughput RNA Sequencing-Based Transcriptomics Reveal Massive Changes in the Streptomyces venezuelae NRRL B-65442 Metabolism Caused by Ethanol Shock	https://doi.org/10.1128/spectrum.03672-22	Bacterial	NRPS_BGC			data in the old spreadsheet
New entry		isopimara-8,15-diene	Functional characterization and structural bases of two class I diterpene synthases in pimarane-type diterpene biosynthesis	https://doi.org/10.1038/s42004-021-00578-z	Bacterial	Terpene_BGC			describes two enzymes in different bacteria spp that lead to the metabolite
New entry		yunnanaridins A / B / C	Genome Mining of Linaridins Provides Insights into the Widely Distributed LinC Oxidoreductases	https://doi.org/10.1021/acs.jnatprod.3c00527	Bacterial	NRPS_BGC			Detailed information of the used sequences are included in the SI
New entry		rhizobactin	Genetic organization of the region encoding regulation, biosynthesis, and transport of rhizobactin 1021, a siderophore produced by Sinorhizobium meliloti	https://doi.org/10.1128/jb.183.8.2576-2585.2001	Bacterial	Exotic_BGC			different organism than BGC0002681
New entry		pseudouridimycin / desoxy-pseurouridimycin	Characterization of C-nucleoside Antimicrobials from Streptomyces albus DSM 40763: Strepturidin is Pseudouridimycin	https://doi.org/10.1038/s41598-019-45375-w	Bacterial	Exotic_BGC			different than BGC0001476 (veriry)
New entry		Philipimycin	Isolation, Structure, and Antibacterial Activity of Philipimycin, A Thiazolyl Peptide Discovered from Actinoplanes philippinensis MA7347	https://doi.org/10.1021/ja803183u	Bacterial	RiPP_BGC			Discovery of thiopeptide
New entry		Sch-40832	Sch 40832: a novel thiostrepton from Micromonospora carbonacea.	https://doi.org/10.7164/antibiotics.51.221	Bacterial	RiPP_BGC			Discovery of thiopeptide
New entry		Ala-geninthiocin	Ala-geninthiocin, a new broad spectrum thiopeptide antibiotic, produced by a marine Streptomyces sp. ICN19	https://doi.org/10.1038/s41429-018-0115-2	Bacterial	RiPP_BGC			Discovery of thiopeptides
New entry		geninthiocins C/D	Geninthiocins C and D from Streptomyces as 35-membered macrocyclic thiopeptides with modified tail moiety	https://doi.org/10.1038/s41429-018-0127-y	Bacterial	RiPP_BGC			Discovery of thiopeptides
New entry		gninthiocins E/F	Geninthiocins E and F, two new cyclic thiopeptides with antiviral activities from soil-derived Streptomyces sp. CPCC 200267 using OSMAC strategy	https://doi.org/10.1038/s41429-022-00580-0	Bacterial	RiPP_BGC			Discovery of thiopeptides
New entry		litoralimycins	Litoralimycins A and B, New Cytotoxic Thiopeptides from Streptomonospora sp. M2	https://doi.org/10.3390/md18060280	Bacterial	RiPP_BGC			Discovery of thiopeptides
New entry		Valanimycin	Molecular characterization and analysis of the biosynthetic gene cluster for the azoxy antibiotic valanimycin	https://doi.org/10.1046/j.1365-2958.2002.03169.x	Bacterial	Exotic_BGC			final biosynthetic steps described in https://doi.org/10.1002/ange.202315844
New entry		(pyrones)	Functional analysis of a putative type III polyketide synthase from deep-sea sediment metagenome	https://doi.org/10.1016/j.jbiosc.2023.12.019	Bacterial	PKS_BGC			from metagenome
New entry		lajollamycin	Nitric oxide synthase-guided genome mining identifies a cytochrome P450 enzyme for olefin nitration in bacterial specialized metabolism	https://doi.org/10.1016/j.synbio.2024.01.005	Bacterial	Exotic_BGC			GenBank accession: NZ_FOGO01000010: 38,930.122,339).
New entry		malacinnamycin	Genome Mining of Cinnamoyl-Containing Nonribosomal Peptide Gene Clusters Directs the Production of Malacinnamycin	https://doi.org/10.1021/acs.orglett.4c00052	Bacterial	NRPS_BGC			Genome sequences included in the SI.
New entry		hapalosin	Genome mining for natural product biosynthetic gene clusters in the Subsection V cyanobacteria	https://doi.org/10.1186/s12864-015-1855-z	Bacterial	NRPS_BGC	PKS_BGC		Hapalosin BGC of Hapalosiphon welwitschii IC-52-3. Paper citation in BGC0001467 is for the incorrect organism. This should be its own entry
New entry		chlocarbazomycin A	Synergy between Genome Mining, Metabolomics, and Bioinformatics Uncovers Antibacterial Chlorinated Carbazole Alkaloids and Their Biosynthetic Gene Cluster from Streptomyces tubbatahanensis sp. nov., a Novel Actinomycete Isolated from Sulu Sea, Philippines	https://doi.org/10.1128/spectrum.03661-22	Bacterial	PKS_BGC			Has antimicrobial and antiturmor activity
New entry		heliquinomycin	Characterization of Streptomyces piniterrae sp. nov. and Identification of the Putative Gene Cluster Encoding the Biosynthesis of Heliquinomycins	https://doi.org/10.3390/microorganisms8040495	Bacterial	PKS_BGC			Heliquinomycin BGC from Streptomyces piniterrae
New entry		hyaluromycin	Draft genome sequence of Streptomyces hyaluromycini MB-PO13T, a hyaluromycin producer	https://doi.org/10.1186/s40793-017-0286-7	Bacterial	PKS_BGC			Hyaluromycin BGC from Streptomyces hyaluromycini
New entry		sansanmycin	SsaA, a Member of a Novel Class of Transcriptional Regulators, Controls Sansanmycin Production in Streptomyces sp. Strain SS through a Feedback Mechanism	https://doi.org/10.1128/jb.00054-13	Bacterial	NRPS_BGC			KC188778
New entry		longipeptin A	Bioinformatics-guided discovery of biaryl-linked lasso peptides	https://doi.org/10.1039%2Fd3sc02380j	Bacterial	RiPP_BGC			lasso peptide
New entry		pseudomonassin	Pseudomonassin, a New Bioactive Ribosomally Synthesised and Post-Translationally Modified Peptide from Pseudomonas sp. SST3	https://doi.org/10.3390/microorganisms11102563	Bacterial	RiPP_BGC			lasso peptide
Existing entry	BGC0001669	microvionin	The anti-staphylococcal lipolanthines are ribosomally synthesized lipopeptides	https://doi.org/10.1038/s41589-018-0068-6	Bacterial	RiPP_BGC	PKS_BGC		"Because of the structural traits combining lanthipeptides with fatty acid moieties, we propose the name lipolanthines for this compound class" lipolanthine
New entry		MK-binding antibiotics	Identification of structurally diverse menaquinone-binding antibiotics with in vivo activity against multidrug-resistant pathogens	https://doi.org/10.1038/s41564-021-01013-8	Bacterial	NRPS_BGC			metagenome; potentially six different entries
New entry		pyrroloquinoline quinone	A two-component protease in Methylorubrum extorquens with high activity toward the peptide precursor of the redox cofactor pyrroloquinoline quinone	https://doi.org/10.1074/jbc.RA119.009684	Bacterial	RiPP_BGC			Methylobacterium extorquens and many other strains. There are also many papers about the biosynthesis etc. of this quite widespread RiPP coenzyme, so I just linked one now
New entry		Pyritides	Structure Prediction and Synthesis of Pyridine-Based Macrocyclic Peptide Natural Products	https://doi.org/10.1021/acs.orglett.0c02699	Bacterial	RiPP_BGC			Micromonospora rosaria
New entry		Thioholgamides	Total In Vitro Biosynthesis of the Thioamitide Thioholgamide and Investigation of the Pathway	https://doi.org/10.1021/jacs.2c00402	Bacterial	RiPP_BGC			might be an update of BGC0001802 (but didn't check if it's the same strain)
New entry		(RiPPs)	Bacterial Cytochrome P450 Catalyzed Post-translational Macrocyclization of Ribosomal Peptides	https://doi.org/10.1002/anie.202311533	Bacterial	RiPP_BGC			Might be characterization of P450 from existing entries, double-check
New entry		prodigiosin R3	Prodigiosin R3, a new multicyclic prodigiosin formed by prodigiosin cyclization genes in the roseophilin producer	https://doi.org/10.1038/s41429-022-00572-0	Bacterial	PKS_BGC			might be connected to BGC0000257 or otherwise engineered (non natural)?
New entry		rhamnolipid	RhlA Exhibits Dual Thioesterase and Acyltransferase Activities during Rhamnolipid Biosynthesis	https://doi.org/10.1021/acscatal.3c00046	Bacterial	Exotic_BGC			might be part of existing entry?
New entry		mycofactocin	Structure elucidation of the redox cofactor mycofactocin reveals oligo-glycosylation by MftF	https://doi.org/10.1039/D0SC01172J	Bacterial	RiPP_BGC			Mycolicibacterium smegmatis; Different congeners exist
New entry		coralinone	Deciphering the Biosynthesis and Physiological Function of 5-Methylated Pyrazinones Produced by Myxobacteria	https://doi.org/10.1021/acscentsci.3c01363	Bacterial	NRPS_BGC	PKS_BGC		myxobacterium
New entry		capistruin	High-Yield Lasso Peptide Production in a Burkholderia Bacterial Host by Plasmid Copy Number Engineering	https://doi.org/10.1021/acssynbio.3c00597	Bacterial	RiPP_BGC			New producer Burkholderia sp. FERM BP-3421 (existing entry BGC0000572 is about Burkholderia thailandensis E444)
New entry		rhizoferrin	Alternative pathways utilize or circumvent putrescine for biosynthesis of putrescine-containing rhizoferrin	https://doi.org/10.1074/jbc.RA120.016738	Bacterial	Exotic_BGC			NIS siderophore, probably more than one entry
New entry		achromobactin	AcsD catalyzes enantioselective citrate desymmetrization in siderophore biosynthesis	https://doi.org/10.1038/nchembio.145	Bacterial	Exotic_BGC			NIS siderophore. BGC from Pseudomonas. A summary in this review doi.org/10.1080/10409238.2018.1476449
New entry		achromobactin	Analysis of Achromobactin Biosynthesis by Pseudomonas syringae pv. syringae B728a	https://doi.org/10.1128/jb.00457-09	Bacterial	Exotic_BGC			NIS siderophore. BGC from Pseudomonas. A summary in this review doi.org/10.1080/10409238.2018.1476449
New entry		spinamycin	Identification and Analysis of the Biosynthetic Gene Cluster for the Hydrazide-Containing Aryl Polyene Spinamycin	https://doi.org/10.1021/acschembio.3c00248	Bacterial	PKS_BGC			NZ_BMRP01000010.1 68688-87827
New entry		nonactic acid	Cloning and Heterologous Expression of the Macrotetrolide Biosynthetic Gene Cluster Revealed a Novel Polyketide Synthase that Lacks an Acyl Carrier Protein	https://doi.org/10.1021/ja0100827	Bacterial	PKS_BGC			old publication, likely related to an existing entry
New entry		oligomycins	Structures, Biosynthesis, and Bioactivity of Oligomycins from the Marine-Derived Streptomyces sp. FXY-T5	https://doi.org/10.1021/acs.jafc.3c06307	Bacterial	PKS_BGC			Oligomycin already in MIBiG (BGC0000117) but for different strain; here additional new congeners are reported
New entry		Sorangibactins	Genome-Guided Discovery of the Myxobacterial Thiolactone-Containing Sorangibactins	https://doi.org/10.1021/acschembio.3c00063	Bacterial	NRPS_BGC			OQ368584
New entry		Pantaphos	Complete Biochemical Characterization of Pantaphos Biosynthesis Highlights an Unusual Role for a SAM-Dependent Methyltransferase	https://doi.org/10.1002/anie.202317262	Bacterial	Exotic_BGC			Pantoea ananatis, phosphonate natural product
New entry		Pseudosporamide	A cyclopeptide and three oligomycin-class polyketides produced by an underexplored actinomycete of the genus Pseudosporangium	https://doi.org/10.3762/bjoc.16.97	Bacterial	RiPP_BGC			Paper does not report BGCs
New entry		alkylpyrones	A Type III Polyketide Synthase Specific for Sporulating Negativicutes is Responsible for Alkylpyrone Biosynthesis	https://doi.org/10.1002/cbic.202200431	Bacterial	PKS_BGC			PKSIII
New entry		ajmaline	De novo biosynthesis of antiarrhythmic alkaloid ajmaline	https://doi.org/10.1038/s41467-024-44797-z	Bacterial	Exotic_BGC			Plant origin, compound class alkaloid
New entry		massatide	Biosynthesis- and Metabolomics-guided discovery of antimicrobial cyclopeptides against drug-resistant clinical isolates	https://doi.org/10.1101/2023.10.26.563470	Bacterial	RiPP_BGC			preprint
New entry		kebanetide	Biosynthesis- and Metabolomics-guided discovery of antimicrobial cyclopeptides against drug-resistant clinical isolates	https://doi.org/10.1101/2023.10.26.563471	Bacterial	RiPP_BGC			preprint
New entry		sistertide	Biosynthesis- and Metabolomics-guided discovery of antimicrobial cyclopeptides against drug-resistant clinical isolates	https://doi.org/10.1101/2023.10.26.563472	Bacterial	RiPP_BGC			preprint
New entry		aminopyruvatides	Biosynthesis of macrocyclic peptides with C-terminal β-amino-α-keto acid groups by three different metalloenzymes	https://doi.org/10.1101/2023.10.30.564719	Bacterial	RiPP_BGC			Preprint
New entry		sphingolipids	Polyketide synthase-derived sphingolipids determine microbiota-mediated protection against pathogens in C. elegans	https://doi.org/10.1101/2024.02.06.579051	Bacterial	PKS_BGC			Preprint
New entry		maramycin	Maramycin, a cytotoxic isoquinolinequinone terpenoid produced through heterologous expression of a bifunctional indole prenyltransferase /tryptophan indole-lyase in S. albidoflavus	https://doi.org/10.1101/2024.02.14.580309	Bacterial	Exotic_BGC			preprint
New entry		(mov-RiPP)	N–Cα Bond Cleavage Catalyzed by a Multinuclear Iron Oxygenase from a Divergent Methanobactin-like RiPP Gene Cluster	https://doi.org/10.26434/chemrxiv-2023-b3k7g	Bacterial	RiPP_BGC			preprint
New entry		methylolanthanin	Discovery and characterization of the first known biological lanthanide chelator	https://doi.org/10.1101/2022.01.19.476857	Bacterial	Exotic_BGC			preprint (Zach Reitz)
New entry		Streptothricin-F	A stand-alone adenylation domain forms amide bonds in streptothricin biosynthesis	https://doi.org/10.1038/nchembio.1040	Bacterial	Exotic_BGC			Publication characterizes two related BGCs but only one is in MIBiG (BGC0000432), and it can synthesize ST-F/D/E/C. This BGC can only do ST-F. Organism: S. lavendulae NBRC 127989. AB684620.1
New entry		oximidine	Polyketide Synthase-Mediated O-Methyloxime Formation in the Biosynthesis of the Oximidine Anti-cancer Agents	https://doi.org/10.1002/anie.202304476	Bacterial	PKS_BGC	NRPS_BGC		published back-to-back with https://doi.org/10.1002/ange.202304481 also check
New entry		various RiPPs (see comment)	A scalable platform to discover antimicrobials of ribosomal origin	https://doi.org/10.1038/s41467-022-33890-w	Bacterial	RiPP_BGC			Reports a total of 30 RiPPs from various organisms - needs to be split up in separate cards
New entry		actinomycin L	Discovery of actinomycin L, a new member of the actinomycin family of antibiotics.	https://doi.org/10.1038/s41598-022-06736-0	Bacterial	NRPS_BGC			seems like a different strain than BGC0000296, and there might be another one from S. antibioticus that isn't yet in MIBiG (find?)
New entry		(gladiofungins)	The Genomic-Driven Discovery of Glutarimide-Containing Derivatives from Burkholderia gladioli	https://doi.org/10.3390/molecules28196937	Bacterial	PKS_BGC			seems like a homologous BGC than the one described in BGC0002083 (but different strain)
New entry		aspartimide / Imiditides	Genome Mining and Discovery of Imiditides, a Family of RiPPs with a Class-Defining Aspartimide Modification	https://doi.org/10.1021/jacs.3c03991	Bacterial	RiPP_BGC			Sequences can be retrieved from https://github.com/ajlinklab/imiditide).
New entry		naphthocyclinone	Genome Mining and Heterologous Expression Guided the Discovery of Antimicrobial Naphthocyclinones from Streptomyces eurocidicus CGMCC 4.1086	https://doi.org/10.1021/acs.jafc.2c06928	Bacterial	PKS_BGC			Sequences information provided in the SI. The compounds exhibited potent antimicrobial activity
New entry		(terpenes)	Functional characterisation of twelve terpene synthases from actinobacteria	https://doi.org/10.3762/bjoc.19.100	Bacterial	Terpene_BGC			several entries
New entry		ciromicin A	Genome mining for macrolactam-encoding gene clusters allowed for the network-guided isolation of β-amino acid-containing cyclic derivatives and heterologous production of ciromicin A	https://doi.org/10.1038/s42004-023-01034-w	Bacterial	PKS_BGC			SI includes list of used sequences
New entry		tistrellabactin A / tistrellabactin B	Tistrellabactins A and B Are Photoreactive C-Diazeniumdiolate Siderophores from the Marine-Derived Strain Tistrella mobilis KA081020-065	https://doi.org/10.1021/acs.jnatprod.3c00230	Bacterial	NRPS_BGC			siderophore
New entry		megalochelin	Megalochelin, a Tridecapeptide Siderophore from a Talented Streptomycete	https://doi.org/10.1021/acschembio.2c00958	Bacterial	NRPS_BGC			siderophore
New entry		Octacosamicin A	Biosynthesis of Octacosamicin A: Uncommon Starter/extender Units and Product Releasing via Intermolecular Amidation	https://doi.org/10.1002/cbic.202300590	Bacterial	PKS_BGC			skimmed through it to see if there's experimental confirmation and it seems like they failed to transform the bacteria, though it seems the BGC they picked is the only PKS capable of producing the metabolite. Check in detail. Also, this seems the same cluster as BGC0001714? (but it was retired for "split over multiple contigs" and I have no access to reference, https://doi.org/10.1038/nchembio.21…
New entry		lipoavitides	Non-modular Fatty Acid Synthases Yield Unique Acylation in Ribosomal Peptides	https://doi.org/10.1101/2023.10.25.564083	Bacterial	RiPP_BGC	Exotic_BGC		Streptomyces; Hybrid RiPP-saccharide-3-ketoacyl-ACP synthase III (FabH)
New entry		Streptothricin-F	Biosynthesis of Streptolidine Involved Two Unexpected Intermediates Produced by a Dihydroxylase and a Cyclase through Unusual Mechanisms	https://doi.org/10.1002/anie.201307989	Bacterial	Exotic_BGC			streptothricin already in MIBiG but this one seems like a different strain (and BGC slightly different); KF498701.1 Strain: BCRC 12163.;
New entry		ajudazols C	Expanding the Ajudazol Cytotoxin Scaffold: Insights from Genome Mining, Biosynthetic Investigations, and Novel Derivatives	https://doi.org/10.1021/acs.jnatprod.2c00637	Bacterial	PKS_BGC			The characterised compound showed antiturmour activity. Acc. No. are in the SI
New entry		caribactins A / F	Recombineering enables genome mining of novel siderophores in a non-model Burkholderiales strain	https://doi.org/10.1016/j.engmic.2023.100106	Bacterial	NRPS_BGC			The SI includes further details on the used genomes.
New entry		rhizobactin	The non-ribosomal peptide synthetase-independent siderophore (NIS) rhizobactin produced by Caballeronia mineralivorans PML1(12) confers the ability to weather minerals	https://doi.org/10.1128/aem.00453-23	Bacterial	Exotic_BGC			there is a rhizobactin in MIBiG but from different spp
New entry	BGC0000805 (retired)	nosokomycins, moenomycin G	Structural diversity, bioactivity, and biosynthesis of phosphoglycolipid family antibiotics: Recent advances	https://doi.org/10.1016/j.bbadva.2022.100065	Bacterial	Exotic_BGC			this entry corresponds to previously retired one. It will be revised to describe the pathway present in one contig
New entry		nocavionin	The anti-staphylococcal lipolanthines are ribosomally synthesized lipopeptides	https://doi.org/10.1038/s41589-018-0068-6	Bacterial	RiPP_BGC			This paper describes the BGC for microvionin and also nocavionin from Nocardia terpenica - different compounds that should have different records
New entry		magnetosomes	Silent gene clusters encode magnetic organelle biosynthesis in a non-magnetotactic phototrophic bacterium	https://doi.org/10.1038/s41396-022-01348-y	Bacterial	Exotic_BGC			Unclear is this is secondary metabolism...
New entry		daptides	Genome mining unveils a class of ribosomal peptides with two amino termini	https://doi.org/10.1038/s41467-023-37287-1	Bacterial	RiPP_BGC			Used sequences are uploaded as SI
New entry		Valinophos	Valinophos Reveals a New Route in Microbial Phosphonate Biosynthesis That Is Broadly Conserved in Nature	https://doi.org/10.1021/jacs.2c02854	Bacterial	Exotic_BGC			Valinophos/(R)-2,3-dihydroxypropylphosphonate (DHPPA) scaffold scaffold from Streptomyces durhamensis
New entry		ecteinamines A–Q	Metabolomics and Genomics Enable the Discovery of a New Class of Nonribosomal Peptidic Metallophores from a Marine Micromonospora	https://doi.org/10.1021/jacs.2c06410	Bacterial	NRPS_BGC			verify experimental evidence for BGC
New entry		virginiamycin M	Decrypting the programming of β-methylation in virginiamycin M biosynthesis	https://doi.org/10.1038/s41467-023-36974-3	Bacterial	PKS_BGC			verify whether it's actually an update to BGC0001116 (there's also BGC0002071, but from pseudomonas)
New entry		nocuolactylates	Discovery of Cyanobacterial Natural Products Containing Fatty Acid Residue	https://doi.org/10.1002/anie.202015105	Bacterial	Exotic_BGC
New entry		phospeptin	Biosynthetic potential of the global ocean microbiome	https://10.1038/s41586-022-04862-3	Bacterial	RiPP_BGC
New entry		pythonamide	Biosynthetic potential of the global ocean microbiome	https://10.1038/s41586-022-04862-3	Bacterial	RiPP_BGC
New entry		actinopyridazinone	A Natural Dihydropyridazinone Scaffold Generated from a Unique Substrate for a Hydrazine-Forming Enzyme	https://doi.10.1021/jacs.2c05269	Bacterial	Exotic_BGC
New entry		phosphonothrixin	Complete Biosynthetic Pathway of the Phosphonate Phosphonothrixin: Two Distinct Thiamine Diphosphate-Dependent Enzymes Divide the Work to Form a C-C Bond	https://doi.10.1021/jacs.2c06546	Bacterial	Exotic_BGC
New entry		angustmycin	Biosynthesis of the nucleoside antibiotic angustmycins: identification and characterization of the biosynthetic gene cluster reveal unprecedented dehydratase required for exo-glycal formation	https://doi.10.1038/s41429-021-00466-7	Bacterial	Exotic_BGC
New entry		pamtides	Evolutionary Spread of Distinct O-methyltransferases Guides the Discovery of Unique Isoaspartate-Containing Peptides, Pamtides	https://doi.org/10.1002/advs.202305946	Bacterial	RiPP_BGC
New entry		guanitrypmycins	Guanitrypmycin biosynthetic pathways imply cytochrome P450-mediated regio- and stereospecific guaninyl transfer reactions.	https://doi.org/10.1002/anie.201906891	Bacterial	Exotic_BGC
New entry		amylopeptins	Biosynthesis of Gut-Microbiota-Derived Lantibiotics Reveals a Subgroup of S8 Family Proteases for Class III Leader Removal	https://doi.org/10.1002/anie.202114414	Bacterial	RiPP_BGC
New entry		guatyromycines	Widely distributed bifunctional bacterial cytochrome P450 enzymes catalyze both intramolecular C-C bond formation in cyclo-L-Tyr-L-Tyr and its coupling with nucleobases	https://doi.org/10.1002/anie.202200377	Bacterial	Exotic_BGC
New entry		curvocidin	Discovery of the lanthipeptide curvocidin and structural insights into its trifunctional synthetase CuvL	https://doi.org/10.1002/anie.202302490	Bacterial	RiPP_BGC
New entry		azaserine	Discovery of the Azaserine Biosynthetic Pathway Uncovers a Biological Route for α-Diazoester Production	https://doi.org/10.1002/anie.202304646	Bacterial	Exotic_BGC	NRPS_BGC
New entry		rhizonin	Analysis of Rhizonin Biosynthesis Reveals Origin of Pharmacophoric Furylalanine Moieties in Diverse Cyclopeptides	https://doi.org/10.1002/anie.202308540	Bacterial	NRPS_BGC
New entry		subrutilane	Subrutilane—A Hexacyclic Sesterterpene from Streptomyces subrutilus	https://doi.org/10.1002/anie.202313789	Bacterial	Terpene_BGC
New entry		rhodanodin	Lasso peptides from proteobacteria: Genome mining employing heterologous expression and mass spectrometry	https://doi.org/10.1002/bip.22326	Bacterial	RiPP_BGC
New entry		sphingopyxin I and II	Lasso peptides from proteobacteria: Genome mining employing heterologous expression and mass spectrometry	https://doi.org/10.1002/bip.22326	Bacterial	RiPP_BGC
New entry		zucinodin	Lasso peptides from proteobacteria: Genome mining employing heterologous expression and mass spectrometry	https://doi.org/10.1002/bip.22326	Bacterial	RiPP_BGC
New entry		xanthocidins	Xanthocidin Derivatives from the Endophytic Streptomyces sp. AcE210 Provide Insight into Xanthocidin Biosynthesis	https://doi.org/10.1002/cbic.201800467	Bacterial	PKS_BGC	Exotic_BGC
New entry		arcumycin	Discovery of the Class I Antimicrobial Lasso Peptide Arcumycin	https://doi.org/10.1002/cbic.202100132	Bacterial	RiPP_BGC
New entry		globisporin	Identification of the Catalytic Residues in the Cyclase Domain of the Class IV Lanthipeptide Synthetase SgbL	https://doi.org/10.1002/cbic.202100391	Bacterial	RiPP_BGC
New entry		bulbiferamides	Discovery and Biosynthesis of Ureidopeptide Natural Products Macrocyclized via Indole N-acylation in Marine Microbulbifer spp. Bacteria	https://doi.org/10.1002/cbic.202300190	Bacterial	NRPS_BGC
New entry		anthrochelin	Discovery and Biosynthesis of Anthrochelin, a Growth-Promoting Metallophore of the Human Pathogen Luteibacter anthropi	https://doi.org/10.1002/cbic.202300322	Bacterial	NRPS_BGC
New entry		dendrubin	Oak‐Associated Negativicute Equipped with Ancestral Aromatic Polyketide Synthase Produces Antimycobacterial Dendrubins	https://doi.org/10.1002/chem.202001939	Bacterial	PKS_BGC
New entry		spore pigment (no mol. just phenotype)	Characterization of the polyketide spore pigment cluster whiESa in Streptomyces aureofaciens CCM3239	https://doi.org/10.1007/s00203-004-0720-2	Bacterial	PKS_BGC
New entry		marinomonasin	Heterologous expression of a cryptic gene cluster from Marinomonas fungiae affords a novel tricyclic peptide marinomonasin	https://doi.org/10.1007/s00253-021-11545-y	Bacterial	RiPP_BGC
New entry		melittapeptins A	Heterologous biosynthesis of myxobacterial lanthipeptides melittapeptins	https://doi.org/10.1007/s00253-023-12834-4	Bacterial	RiPP_BGC
New entry		alkylresorcinol	A type III polyketide synthase cluster in the phylum Planctomycetota is involved in alkylresorcinol biosynthesis.	https://doi.org/10.1007/s00253-024-13065-x	Bacterial	PKS_BGC
New entry		brevunsin	Heterologous production of a new lasso peptide brevunsin in Sphingomonas subterranea	https://doi.org/10.1007/s10295-018-2077-6	Bacterial	RiPP_BGC
New entry		specialicin	Isolation and structure determination of a new lasso peptide specialicin based on genome mining	https://doi.org/10.1016/j.bmc.2018.11.007	Bacterial	RiPP_BGC
New entry		solabiomycin	SolS-catalyzed sulfoxidation of labionin to solabionin drives antibacterial activity of solabiomycins	https://doi.org/10.1016/j.bmcl.2023.129323	Bacterial	RiPP_BGC
New entry		bromodarobactin	Genome- and metabolome-guided discovery of marine BamA inhibitors revealed a dedicated darobactin halogenase	https://doi.org/10.1016/j.chembiol.2023.06.011	Bacterial	RiPP_BGC
New entry		nocarjamide	Pairing comparative genomics with tandem mass-based molecular networking allows to highly efficient discovery of nonribosomal peptides from Nocardia spp.	https://doi.org/10.1016/j.chroma.2023.464343	Bacterial	NRPS_BGC
New entry		Hibarimicin B	Rational Engineering of Secondary Metabolic Pathways in a Heterologous Host to Enable the Biosynthesis of Hibarimicin Derivatives with Enhanced Anti-Melanomic Activity	https://doi.org/10.1016/j.eng.2024.01.012	Bacterial	PKS_BGC
New entry		menaquinone-7	Comparative genomics analysis and transposon mutagenesis provides new insights into high menaquinone-7 biosynthetic potential of Bacillus subtilis natto	https://doi.org/10.1016/j.gene.2024.148264	Bacterial	Exotic_BGC
New entry		Everninomicin	EvdS6 is a bifunctional decarboxylase from the everninomicin gene cluster	https://doi.org/10.1016/j.jbc.2023.104893	Bacterial	PKS_BGC
New entry		cyclizidine	Complete genome sequence of Streptomyces sp. HNA39, a new cyclizidine producer isolated from a South China Sea sediment	https://doi.org/10.1016/j.margen.2023.101033	Bacterial	PKS_BGC
New entry		globomycin	Identification and heterologous expression of the globomycin biosynthetic gene cluster	https://doi.org/10.1016/j.synbio.2023.02.001	Bacterial	NRPS_BGC	PKS_BGC
New entry		rubrinodin	Discovery and Characterization of Rubrinodin Provide Clues into the Evolution of Lasso Peptides	https://doi.org/10.1021/acs.biochem.2c00029	Bacterial	RiPP_BGC
New entry		Capnine	Identification and Characterization of the Biosynthetic Pathway of the Sulfonolipid Capnine	https://doi.org/10.1021/acs.biochem.2c00102	Bacterial	Exotic_BGC
New entry		(lanthipeptide)	Mammalian Commensal Streptococci Utilize a Rare Family of Class VI Lanthipeptide Synthetases to Synthesize Miniature Lanthipeptide-type Ribosomal Peptide Natural Products	https://doi.org/10.1021/acs.biochem.2c00534	Bacterial	RiPP_BGC
New entry		plesiocin	Enzymatic Cross-Linking of Side Chains Generates a Modified Peptide with Four Hairpin-like Bicyclic Repeats	https://doi.org/10.1021/acs.biochem.7b00808	Bacterial	RiPP_BGC
New entry		microcin Y	Discovery and Bioactivity of the Novel Lasso Peptide Microcin Y	https://doi.org/10.1021/acs.jafc.1c02659	Bacterial	RiPP_BGC
New entry		fradiamines	Discovery of New Siderophores from a Marine Streptomycetes sp. via Combined Metabolomics and Analysis of Iron-Chelating Activity	https://doi.org/10.1021/acs.jafc.3c00234	Bacterial	Exotic_BGC
New entry		formicolide A-B	Formicolides A and B, Antioxidative and Antiangiogenic 20-Membered Macrolides from a Wood Ant Gut Bacterium	https://doi.org/10.1021/acs.jnatprod.0c00772	Bacterial	PKS_BGC
New entry		Nyuzenamide C	Nyuzenamide C, an Antiangiogenic Epoxy Cinnamic Acid-Containing Bicyclic Peptide from a Riverine Streptomyces sp.	https://doi.org/10.1021/acs.jnatprod.1c00837	Bacterial	NRPS_BGC	PKS_BGC
New entry		streptoazine	Elucidation of the streptoazine biosynthetic pathway in Streptomyces aurantiacus reveals the presence of a promiscuous prenyltransferases	https://doi.org/10.1021/acs.jnatprod.1c00844	Bacterial	Exotic_BGC
New entry		Ambigol A-E	In vitro characterization of 3-chloro-4-hydroxybenzoic acid building block formation in ambigol biosynthesisI	https://doi.org/10.1021/acs.jnatprod.1c01047	Bacterial	NRPS_BGC
New entry		guanitrypmycins	A new Streptomyces cytochrome P450 enzyme catalyzes regiospecific C2-guaninylation for the synthesis of diverse guanitrypmycin analogs	https://doi.org/10.1021/acs.jnatprod.2c00787	Bacterial	Exotic_BGC
New entry		Stictamycin	Stictamycin, an Aromatic Polyketide Antibiotic Isolated from a New Zealand Lichen-Sourced Streptomyces Species	https://doi.org/10.1021/acs.jnatprod.2c00801	Bacterial	PKS_BGC
New entry		Sadopeptin	Sadopeptins A and B, Sulfoxide- and Piperidone-Containing Cyclic Heptapeptides with Proteasome Inhibitory Activity from a Streptomyces sp.	https://doi.org/10.1021/acs.jnatprod.2c00978	Bacterial	NRPS_BGC
New entry		tripmycin A	Discovery and Biosynthetic Studies of a Highly Reduced Cinnamoyl Lipid, Tripmycin A, from an Endophytic Streptomyces sp.	https://doi.org/10.1021/acs.jnatprod.3c00199	Bacterial	PKS_BGC
New entry		Acidonemycins A–C	Acidonemycins A–C, Glycosylated Angucyclines with Antivirulence Activity Produced by the Acidic Culture of Streptomyces indonesiensis	https://doi.org/10.1021/acs.jnatprod.3c00502	Bacterial	PKS_BGC
New entry		achromonodin-1 and 2	Discovery, Characterization, and Bioactivity of the Achromonodins: Lasso Peptides Encoded by Achromobacter	https://doi.org/10.1021/acs.jnatprod.3c00536	Bacterial	RiPP_BGC
New entry		2-homoectoine	2-Homoectoine: An Additional Member of the Ectoine Family from Phyto- and Bacterioplankton Involved in Osmoadaptation	https://doi.org/10.1021/acs.jnatprod.3c00766	Bacterial	Exotic_BGC
New entry		apigenin-4′-O-glucuronide / apigenin-7,4′-di-O-glucuronide	Efficient Production of Flavonoid Glucuronides in Escherichia coli Using Flavonoid O-Glucuronosyltransferases Characterized from Marchantia polymorph	https://doi.org/10.1021/acs.jnatprod.3c00880	Bacterial	Exotic_BGC
New entry		levinoids	Discovery of P450-Modified Sesquiterpenoids Levinoids A–D through Global Genome Mining	https://doi.org/10.1021/acs.jnatprod.3c01136	Bacterial	RiPP_BGC
New entry		Enduracyclinone	Antibacterial Aromatic Polyketides Incorporating the Unusual Amino Acid Enduracididine	https://doi.org/10.1021/acs.jnatprod.8b00354	Bacterial	PKS_BGC
New entry		noursamycin	Noursamycins, Chlorinated Cyclohexapeptides Identified from Molecular Networking of Streptomyces noursei NTR-SR4	https://doi.org/10.1021/acs.jnatprod.8b00967	Bacterial	NRPS_BGC
New entry		(lanthipeptides)	Lanthipeptides from the Same Core Sequence: Characterization of a Class II Lanthipeptide Synthetase from Microcystis aeruginosa NIES-88	https://doi.org/10.1021/acs.orglett.2c00573	Bacterial	RiPP_BGC
New entry		Jejucarboside	Targeted Discovery of an Enediyne-Derived Cycloaromatized Compound, Jejucarboside A, from a Marine Actinomycete	https://doi.org/10.1021/acs.orglett.2c02934	Bacterial	PKS_BGC
New entry		1-Amino-2-methylcyclopropanecarboxylic acid	Mechanism of S-Adenosyl-l-methionine C-Methylation by Cobalamin-dependent Radical S-Adenosyl-l-methionine Methylase in 1-Amino-2-methylcyclopropanecarboxylic Acid Biosynthesis	https://doi.org/10.1021/acs.orglett.2c03555	Bacterial	NRPS_BGC
New entry		Neogrisemycin	Neogrisemycin, a Trisulfide-Bridged Angucycline, Produced upon Expressing the Thioangucycline Biosynthetic Gene Cluster in Streptomyces albus J1074	https://doi.org/10.1021/acs.orglett.2c04303	Bacterial	PKS_BGC
New entry		kitaniitetronins A–G	Biosynthesis of Tetronates by a Nonribosomal Peptide Synthetase–Polyketide Synthase System	https://doi.org/10.1021/acs.orglett.3c00103	Bacterial	NRPS_BGC	PKS_BGC
New entry		toxoflavin	Heterologous Reconstitution of Toxoflavin Biosynthesis Reveals Key Pathway Intermediates and a Cofactor-Independent Oxidase	https://doi.org/10.1021/acs.orglett.3c01000	Bacterial	Exotic_BGC
New entry		Crossiellidines	Crossiellidines A–F, Unprecedented Pyrazine-Alkylguanidine Metabolites with Broad-Spectrum Antibacterial Activity from Crossiella sp.	https://doi.org/10.1021/acs.orglett.3c01088	Bacterial	PKS_BGC
New entry		kitaviridene	Biosynthesis of the Sesquiterpene Kitaviridene through Skeletal Rearrangement with Formation of a Methyl Group Equivalent	https://doi.org/10.1021/acs.orglett.3c01211	Bacterial	Terpene_BGC
New entry		Azaserine	Identification of the Azaserine Biosynthetic Gene Cluster Implicates Hydrazine as an Intermediate to the Diazo Moiety	https://doi.org/10.1021/acs.orglett.3c01229	Bacterial	NRPS_BGC
New entry		dilarmycins A–C	Dilarmycins A–C, Calcium-Dependent Lipopeptide Antibiotics with a Non-canonical Ca2+-Binding Motif	https://doi.org/10.1021/acs.orglett.3c04195	Bacterial	PKS_BGC
New entry		guanitrypmycins	Coupling of guanine with cyclo-L-Trp-L-Trp Mediated by a cytochrome P450 homologue from Streptomyces purpureus	https://doi.org/10.1021/acs.orglett.8b02051	Bacterial	Exotic_BGC
Existing entry	BGC0002376	Bombyxamycins A-B	Bombyxamycins A and B, Cytotoxic Macrocyclic Lactams from an Intestinal Bacterium of the Silkworm Bombyx mori	https://doi.org/10.1021/acs.orglett.9b00384	Bacterial	PKS_BGC
New entry		aspergilazine A/naseseazine A	Two Cytochrome P450 Enzymes from Streptomyces sp. NRRL S-1868 Catalyze Distinct Dimerization of Tryptophan-Containing Cyclodipeptides	https://doi.org/10.1021/acs.orglett.9b02666	Bacterial	Exotic_BGC
New entry		guanitrypmycins	Coupling of cyclo-l-Trp-l-Trp with Hypoxanthine Increases the Structure Diversity of Guanitrypmycins	https://doi.org/10.1021/acs.orglett.9b03491	Bacterial	Exotic_BGC
New entry		StsA	Catalytic Site Proximity Profiling for Functional Unification of Sequence-Diverse Radical S-Adenosylmethionine Enzymes	https://doi.org/10.1021/acsbiomedchemau.2c00085	Bacterial	RiPP_BGC
New entry		guatrypmethines	Biosynthesis of guatrypmethine C implies two different oxidases for exo-double bond installation at the diketopiperazine ring	https://doi.org/10.1021/acscatal.1c04609	Bacterial	Exotic_BGC
New entry		chryseobasin	Macrocyclization and Backbone Rearrangement During RiPP Biosynthesis by a SAM-Dependent Domain-of-Unknown-Function 692	https://doi.org/10.1021/acscentsci.3c00160	Bacterial	RiPP_BGC
New entry		(lanthipeptides)	Structural Analysis of Class I Lanthipeptides from Pedobacter lusitanus NL19 Reveals an Unusual Ring Pattern	https://doi.org/10.1021/acschembio.1c00106	Bacterial	RiPP_BGC
New entry		solabiomycin	Stable Isotope-Guided Metabolomics Reveals Polar-Functionalized Fatty-Acylated RiPPs from Streptomyces	https://doi.org/10.1021/acschembio.2c00601	Bacterial	RiPP_BGC
New entry		Marinomycin A	Megalochelin, a Tridecapeptide Siderophore from a Talented Streptomycete	https://doi.org/10.1021/acschembio.2c00958	Bacterial	PKS_BGC
New entry		Serpentene	Megalochelin, a Tridecapeptide Siderophore from a Talented Streptomycete	https://doi.org/10.1021/acschembio.2c00958	Bacterial	PKS_BGC
New entry		Streptochlorin	Megalochelin, a Tridecapeptide Siderophore from a Talented Streptomycete	https://doi.org/10.1021/acschembio.2c00958	Bacterial	Exotic_BGC
New entry		Lanthipeptide-Derived Linear Dehydroamino Acid	Genome Mining of Myxopeptins Reveals a Class of Lanthipeptide-Derived Linear Dehydroamino Acid-Containing Peptides from Myxococcus sp. MCy9171	https://doi.org/10.1021/acschembio.3c00265	Bacterial	RiPP_BGC
New entry		azodyrecin	Biosynthesis of the Azoxy Compound Azodyrecin from Streptomyces mirabilis P8-A2	https://doi.org/10.1021/acschembio.3c00632	Bacterial	Exotic_BGC
New entry		valgamicin	Analysis of the Valgamicin Biosynthetic Pathway Reveals a General Mechanism for Cyclopropanol Formation across Diverse Natural Product Scaffolds	https://doi.org/10.1021/acschembio.3c00648	Bacterial	PKS_BGC
New entry		Keyicin	Omics Technologies to Understand Activation of a Biosynthetic Gene Cluster in Micromonospora sp. WMMB235: Deciphering Keyicin Biosynthesis	https://doi.org/10.1021/acschembio.9b00223	Bacterial	PKS_BGC
New entry		pandanodin	Pandonodin: A Proteobacterial Lasso Peptide with an Exceptionally Long C-Terminal Tail	https://doi.org/10.1021/acschembio.9b00676	Bacterial	RiPP_BGC
New entry		cloacaenodin	Cloacaenodin, an Antimicrobial Lasso Peptide with Activity against Enterobacter	https://doi.org/10.1021/acsinfecdis.2c00446	Bacterial	RiPP_BGC
New entry		Tetracenomycin	Engineering BioBricks for Deoxysugar Biosynthesis and Generation of New Tetracenomycins	https://doi.org/10.1021/acsomega.3c02460	Bacterial	PKS_BGC
New entry		YM-216391	Analysis of YM-216391 Biosynthetic Gene Cluster and Improvement of the Cyclopeptide Production in a Heterologous Host	https://doi.org/10.1021/cb200479f	Bacterial	RiPP_BGC
New entry		NAI-112	A glycosylated, labionin-containing lanthipeptide with marked antinociceptive activity	https://doi.org/10.1021/cb400692w	Bacterial	RiPP_BGC
New entry		chryseoviridin	Structural Basis for a Dual Function ATP Grasp Ligase That Installs Single and Bicyclic ω-Ester Macrocycles in a New Multicore RiPP Natural Product	https://doi.org/10.1021/jacs.1c02316	Bacterial	RiPP_BGC
New entry		Cellulonodin-2	Cellulonodin-2 and Lihuanodin: Lasso Peptides with an Aspartimide Post-Translational Modification	https://doi.org/10.1021/jacs.1c05017	Bacterial	RiPP_BGC
New entry		linhuanodin	Cellulonodin-2 and Lihuanodin: Lasso Peptides with an Aspartimide Post-Translational Modification	https://doi.org/10.1021/jacs.1c05017	Bacterial	RiPP_BGC
New entry		Triceptides	The Biosynthetic Landscape of Triceptides Reveals Radical SAM Enzymes That Catalyze Cyclophane Formation on Tyr- and His-Containing Motifs	https://doi.org/10.1021/jacs.2c00521	Bacterial	RiPP_BGC
New entry		threoglucins	Vitamin B3 Triggers Biosynthesis of Secondary Metabolite Dormancy Signals in Streptococcus suis	https://doi.org/10.1021/jacs.2c05790	Bacterial	RiPP_BGC
New entry		(lanthipeptide)	Class V Lanthipeptide Cyclase Directs the Biosynthesis of a Stapled Peptide Natural Product	https://doi.org/10.1021/jacs.2c06808	Bacterial	RiPP_BGC
New entry		Amycolimiditide	Mechanistic Analysis of the Biosynthesis of the Aspartimidylated Graspetide Amycolimiditide	https://doi.org/10.1021/jacs.2c09004	Bacterial	RiPP_BGC
New entry		photorhaptin A	Substrate-Controlled Catalysis in the Ether Cross-Link-Forming Radical SAM Enzymes	https://doi.org/10.1021/jacs.3c04355	Bacterial	RiPP_BGC
New entry		Depsidomycin	Targeted and Logical Discovery of Piperazic Acid-Bearing Natural Products Based on Genomic and Spectroscopic Signatures	https://doi.org/10.1021/jacs.3c04699	Bacterial	NRPS_BGC	PKS_BGC
New entry		Lenziadmie A-B	Targeted and Logical Discovery of Piperazic Acid-Bearing Natural Products Based on Genomic and Spectroscopic Signatures	https://doi.org/10.1021/jacs.3c04699	Bacterial	NRPS_BGC
New entry		Bisenarsan	Insights into Arsenic Secondary Metabolism in Actinomycetes from the Structure and Biosynthesis of Bisenarsan	https://doi.org/10.1021/jacs.3c04978	Bacterial	PKS_BGC
New entry		lapparbin	Exploring the Diverse Landscape of Biaryl-Containing Peptides Generated by Cytochrome P450 Macrocyclases	https://doi.org/10.1021/jacs.3c07140	Bacterial	RiPP_BGC
New entry		roseovertin	Exploring the Diverse Landscape of Biaryl-Containing Peptides Generated by Cytochrome P450 Macrocyclases	https://doi.org/10.1021/jacs.3c07140	Bacterial	RiPP_BGC
New entry		rubrin	Exploring the Diverse Landscape of Biaryl-Containing Peptides Generated by Cytochrome P450 Macrocyclases	https://doi.org/10.1021/jacs.3c07140	Bacterial	RiPP_BGC
New entry		albireticulone A	Cryptic Isomerization in Diterpene Biosynthesis and the Restoration of an Evolutionarily Defunct P450	https://doi.org/10.1021/jacs.3c09446	Bacterial	Terpene_BGC
New entry		(cyclic terpene)	Function and Structure of a Terpene Synthase Encoded in a Giant Virus Genome	https://doi.org/10.1021/jacs.3c10603	Bacterial	Terpene_BGC
New entry		gladiolin	Antibiotic Skeletal Diversification via Differential Enoylreductase Recruitment and Module Iteration in trans-Acyltransferase Polyketide Synthases	https://doi.org/10.1021/jacs.3c13667	Bacterial	PKS_BGC
New entry		NOCAP	Discovery and Characterization of the Fully Decorated Nocardiosis-Associated Polyketide Natural Product	https://doi.org/10.1021/jacs.3c13670	Bacterial	PKS_BGC
New entry		macyranone A	Macyranones: Structure, Biosynthesis, and Binding Mode of an Unprecedented Epoxyketone that Targets the 20S Proteasome	https://doi.org/10.1021/jacs.5b03833	Bacterial	PKS_BGC	NRPS_BGC
New entry		benenodin-1	Lasso Peptide Benenodin-1 Is a Thermally Actuated [1]Rotaxane Switch	https://doi.org/10.1021/jacs.7b04830	Bacterial	RiPP_BGC
New entry		RrrA	Macrocyclization via an Arginine-Tyrosine Crosslink Broadens the Reaction Scope of Radical S-Adenosylmethionine Enzymes	https://doi.org/10.1021/jacs.9b09210	Bacterial	RiPP_BGC
New entry		Bipentaromycin	Investigation of the Biosynthetic Mechanism of Bipentaromycin Featuring an Unprecedented Cyclic Head-to-Tail Dimeric Scaffold	https://doi.org/10.1021/jacsau.2c00594	Bacterial	PKS_BGC
New entry		Landomycin E	Identification of the Function of Gene lndM2 Encoding a Bifunctional Oxygenase-Reductase Involved in the Biosynthesis of the Antitumor Antibiotic Landomycin E by Streptomyces globisporus 1912 Supports the Originally Assigned Structure for Landomycinone	https://doi.org/10.1021/jo0483623	Bacterial	PKS_BGC
New entry		sungsanpin	Sungsanpin, a Lasso Peptide from a Deep-Sea Streptomycete	https://doi.org/10.1021/np300902g	Bacterial	RiPP_BGC
New entry		koreensin	Heterologous production of new lasso peptide koreensin based on genome mining	https://doi.org/10.1038/s41429-020-00363-5	Bacterial	RiPP_BGC
New entry		Rubiflavin G / photorubiflavin G / photorubiflavin E	Rubiflavin G, photorubiflavin G, and photorubiflavin E: Novel pluramycin derivatives from Streptomyces sp. W2061 and their anticancer activity against breast cancer cells	https://doi.org/10.1038/s41429-023-00643-w	Bacterial	PKS_BGC
New entry		cezomycin (precursor of calcimycin (BGC0000032))	Precezomycin, a novel antibiotic biosynthetic precursor of cezomycin, from actinomycete Kitasatospora putterlickiae 10–13	https://doi.org/10.1038/s41429-023-00695-y	Bacterial	PKS_BGC
New entry		Hazimycin	Actinobacterial chalkophores: the biosynthesis of hazimycins	https://doi.org/10.1038/s41429-024-00706-6	Bacterial	Exotic_BGC
New entry		wollamide	Bifurcation drives the evolution of assembly-line biosynthesis	https://doi.org/10.1038/s41467-022-30950-z	Bacterial	NRPS_BGC
New entry		kintamdin	A ribosomally synthesised and post-translationally modified peptide containing a β-enamino acid and a macrocyclic motif	https://doi.org/10.1038/s41467-022-32774-3	Bacterial	RiPP_BGC
New entry		Cinnamexin	Multiplexed mobilization and expression of biosynthetic gene clusters	https://doi.org/10.1038/s41467-022-32858-0	Bacterial	NRPS_BGC
New entry		Conkatamycin	Multiplexed mobilization and expression of biosynthetic gene clusters	https://doi.org/10.1038/s41467-022-32858-0	Bacterial	PKS_BGC
New entry		Lydiamycin A	Multiplexed mobilization and expression of biosynthetic gene clusters	https://doi.org/10.1038/s41467-022-32858-0	Bacterial	NRPS_BGC
New entry		Prolinolexin	Multiplexed mobilization and expression of biosynthetic gene clusters	https://doi.org/10.1038/s41467-022-32858-0	Bacterial	NRPS_BGC
New entry		MS-271	Structure of lasso peptide epimerase MslH reveals metal-dependent acid/base catalytic mechanism	https://doi.org/10.1038/s41467-023-40232-x	Bacterial	RiPP_BGC
New entry		glidonin	Biosynthesis and engineering of the nonribosomal peptides with a C-terminal putrescine	https://doi.org/10.1038/s41467-023-42387-z	Bacterial	NRPS_BGC
New entry		mycoplanecin	Elucidation of unusual biosynthesis and DnaN-targeting mode of action of potent anti-tuberculosis antibiotics Mycoplanecins	https://doi.org/10.1038/s41467-024-44953-5	Bacterial	NRPS_BGC
New entry		goadvionin	Acyltransferase that catalyses the condensation of polyketide and peptide moieties of goadvionin hybrid lipopeptides	https://doi.org/10.1038/s41557-020-0508-2	Bacterial	RiPP_BGC
New entry		Triceptides	Post-translational formation of strained cyclophanes in bacteria	https://doi.org/10.1038/s41557-020-0519-z	Bacterial	RiPP_BGC
New entry		ammosamide	A biosynthetic pathway to aromatic amines that uses glycyl-tRNA as nitrogen donor	https://doi.org/10.1038/s41557-021-00802-2	Bacterial	RiPP_BGC
New entry		fuscimiditide	Biosynthesis and characterization of fuscimiditide, an aspartimidylated graspetide	https://doi.org/10.1038/s41557-022-01022-y	Bacterial	RiPP_BGC
New entry		dynobactin A	Computational identification of a systemic antibiotic for gram-negative bacteria	https://doi.org/10.1038/s41564-022-01227-4	Bacterial	RiPP_BGC
New entry		Arginoketides	Streptomyces polyketides mediate bacteria–fungi interactions across soil environments	https://doi.org/10.1038/s41564-023-01382-2	Bacterial	PKS_BGC
New entry		Multiple RiPPs	Systematic mining of the human microbiome identifies antimicrobial peptides with diverse activity spectra	https://doi.org/10.1038/s41564-023-01524-6	Bacterial	RiPP_BGC
New entry		epifadin	Commensal production of a broad-spectrum and short-lived antimicrobial peptide polyene eliminates nasal Staphylococcus aureus	https://doi.org/10.1038/s41564-023-01544-2	Bacterial	NRPS_BGC	PKS_BGC
New entry		indolmycin	Convergent biosynthetic transformations to a bacterial specialized metabolite	https://doi.org/10.1038/s41589-019-0331-5	Bacterial	Exotic_BGC
New entry		Bicyclostreptins	Bicyclostreptins are radical SAM enzyme-modified peptides with unique cyclization motifs	https://doi.org/10.1038/s41589-022-01090-8	Bacterial	RiPP_BGC
New entry		9401-LP1	An orthogonal system for heterologous expression of actinobacterial lasso peptides in Streptomyces hosts	https://doi.org/10.1038/s41598-018-26620-0	Bacterial	RiPP_BGC
New entry		9810-LP	An orthogonal system for heterologous expression of actinobacterial lasso peptides in Streptomyces hosts	https://doi.org/10.1038/s41598-018-26620-0	Bacterial	RiPP_BGC
New entry		Snou-LP	An orthogonal system for heterologous expression of actinobacterial lasso peptides in Streptomyces hosts	https://doi.org/10.1038/s41598-018-26620-0	Bacterial	RiPP_BGC
New entry		tatiomicin	Discovery, isolation, heterologous expression and mode-of-action studies of the antibiotic polyketide tatiomicin from Amycolatopsis sp. DEM30355	https://doi.org/10.1038/s41598-022-18726-3	Bacterial	PKS_BGC
New entry		rhodoquinone	Microbial rhodoquinone biosynthesis proceeds via an atypical RquA-catalyzed amino transfer from S-adenosyl-L-methionine to ubiquinone	https://doi.org/10.1038/s42004-022-00711-6	Bacterial	Exotic_BGC
New entry		terpentecin	Structure-guided product determination of the bacterial type II diterpene synthase Tpn2	https://doi.org/10.1038/s42004-022-00765-6	Bacterial	Terpene_BGC
New entry		globilactone A	Discovery and biosynthetic pathway analysis of cyclopentane–β-lactone globilactone A	https://doi.org/10.1038/s44160-023-00414-3	Bacterial	PKS_BGC	NRPS_BGC
New entry		factumycin	Biosynthetic gene cluster and antimicrobial activity of the elfamycin antibiotic factumycin	https://doi.org/10.1039/C2MD20038D	Bacterial	PKS_BGC
New entry		caulonodin IV, V, VI, and VII	Characterization of caulonodin lasso peptides revealed unprecedented N-terminal residues and a precursor motif essential for peptide maturation	https://doi.org/10.1039/C4SC01428F	Bacterial	RiPP_BGC
New entry		pseudomycoidin	Efficient in vivo synthesis of lasso peptide pseudomycoidin proceeds in the absence of both the leader and the leader peptidase	https://doi.org/10.1039/C9SC02370D	Bacterial	RiPP_BGC
New entry		tetratryptomycins	Increasing cytochrome P450 enzyme diversity by identification of two distinct cyclodipeptide dimerases	https://doi.org/10.1039/D0CC04772D	Bacterial	Exotic_BGC
New entry		MS-271	Identification of the peptide epimerase MslH responsible for d-amino acid introduction at the C-terminus of ribosomal peptides	https://doi.org/10.1039/D0SC06308H	Bacterial	RiPP_BGC
New entry		Resorculins	Resorculins: hybrid polyketide macrolides from Streptomyces sp. MST-91080	https://doi.org/10.1039/D2OB02332F	Bacterial	PKS_BGC
New entry		Allopeptimicins	Allopeptimicins: unique antibacterial metabolites generated by hybrid PKS-NRPS, with original self-defense mechanism in Actinoallomurus	https://doi.org/10.1039/D2RA02094G	Bacterial	NRPS_BGC	PKS_BGC
New entry		symbiosin	Endofungal bacteria boost anthelminthic host protection with the biosurfactant symbiosin	https://doi.org/10.1039/d2sc04167g	Bacterial	NRPS_BGC
New entry		lydicamycins	Dissecting the biosynthesis of the polyketide alkaloid lydicamycin using a complex metabolic network	https://doi.org/10.1039/D3NJ01124K	Bacterial	NRPS_BGC	PKS_BGC
New entry		seongomycin	Heterologous expression of the cryptic mdk gene cluster and structural revision of maduralactomycin A	https://doi.org/10.1039/D3RA05931F	Bacterial	PKS_BGC
New entry		azaserine	In vitro characterization of nonribosomal peptide synthetase-dependent O-(2-hydrazineylideneacetyl)serine synthesis indicates a stepwise oxidation strategy to generate the α-diazo ester moiety of azaserine	https://doi.org/10.1039/D3SC01906C	Bacterial	Exotic_BGC	NRPS_BGC
New entry		deepstreptin	DeepRiPP integrates multiomics data to automate discovery of novel ribosomally synthesized natural products	https://doi.org/10.1073/pnas.1901493116	Bacterial	RiPP_BGC
New entry		aetokthonostatins	More than just an eagle killer: The freshwater cyanobacterium Aetokthonos hydrillicola produces highly toxic dolastatin derivatives	https://doi.org/10.1073/pnas.2219230120	Bacterial	NRPS_BGC	PKS_BGC
New entry		selethramide	Identification of the lipodepsipeptide selethramide encoded in a giant nonribosomal peptide synthetase from a Burkholderia bacterium	https://doi.org/10.1073/pnas.2304668120	Bacterial	NRPS_BGC
New entry		liamocin	Liamocins biosynthesis, its regulation in Aureobasidium spp., and their bioactivities	https://doi.org/10.1080/07388551.2021.1931017	Bacterial	PKS_BGC
New entry		12-ketomethymycin N-oxide	A novel methymycin analog, 12-ketomethymycin N-oxide, produced by the heterologous expression of the large pikromycin/methymycin biosynthetic gene cluster of Streptomyces sp. AM4900	https://doi.org/10.1093/bbb/zbaa111	Bacterial	PKS_BGC
New entry		grisemycin	Peptide epimerase-dehydratase complex responsible for biosynthesis of the linaridin class ribosomal peptides	https://doi.org/10.1093/bbb/zbad106	Bacterial	RiPP_BGC
New entry		burkholdine	Genome-guided purification of high amounts of the siderophore ornibactin and detection of potentially novel burkholdine derivatives produced by Burkholderia catarinensis 89T	https://doi.org/10.1093/jambio/lxae040	Bacterial	NRPS_BGC
New entry		sphydrofuran	SYNTERUPTOR: mining genomic islands for non-classical specialised metabolite gene clusters	https://doi.org/10.1101/2024.01.03.573040	Bacterial	Exotic_BGC
New entry		Nosiheptide / NOS-R	Selective biosynthesis of a rhamnosyl nosiheptide by a novel bacterial rhamnosyltransferase	https://doi.org/10.1111/1751-7915.14412	Bacterial	NRPS_BGC
New entry		thalassomonasin A / thalassomonasin B	Heterologous expression of a cryptic gene cluster from a marine proteobacterium Thalassomonas actiniarum affords new lanthipeptides thalassomonasins A and B	https://doi.org/10.1111/jam.15491	Bacterial	RiPP_BGC
New entry		paucinodin	Antagonistic actions of Paucibacter aquatile B51 and its lasso peptide paucinodin toward cyanobacterial bloom-forming Microcystis aeruginosa PCC7806	https://doi.org/10.1111/jpy.13412	Bacterial	RiPP_BGC
New entry		paleofurans	Natural products from reconstructed bacterial genomes of the Middle and Upper Paleolithic	https://doi.org/10.1126/science.adf5300	Bacterial	Exotic_BGC
New entry		balmoralmycin	Characterization of the Biosynthetic Gene Cluster and Shunt Products Yields Insights into the Biosynthesis of Balmoralmycin	https://doi.org/10.1128/aem.01208-22	Bacterial	PKS_BGC
New entry		inecin L	The First Lanthipeptide from Lactobacillus iners, Inecin L, Exerts High Antimicrobial Activity against Human Vaginal Pathogens	https://doi.org/10.1128/aem.02123-22	Bacterial	RiPP_BGC
New entry		Phosphonothrixin	A Novel Pathway for Biosynthesis of the Herbicidal Phosphonate Natural Product Phosphonothrixin Is Widespread in Actinobacteria	https://doi.org/10.1128/jb.00485-22	Bacterial	Exotic_BGC
New entry		Microcin C	Reiterative Synthesis by the Ribosome and Recognition of the N-Terminal Formyl Group by Biosynthetic Machinery Contribute to Evolutionary Conservation of the Length of Antibiotic Microcin C Peptide Precursor	https://doi.org/10.1128/mbio.00768-19	Bacterial	RiPP_BGC
New entry		disorazole Z	The Disorazole Z Family of Highly Potent Anticancer Natural Products from Sorangium cellulosum: Structure, Bioactivity, Biosynthesis, and Heterologous Expression	https://doi.org/10.1128/spectrum.00730-23	Bacterial	PKS_BGC
New entry		Phenazine	Exploring the biosynthetic gene clusters in Brevibacterium: a comparative genomic analysis of diversity and distribution	https://doi.org/10.1186/s12864-023-09694-7	Bacterial	PKS_BGC
New entry		auricin	Investigating the initial steps of auricin biosynthesis using synthetic biology	https://doi.org/10.1186/s13568-023-01591-2	Bacterial	PKS_BGC
New entry		clavulynes	Targeted Discovery of Cryptic Enediyne Natural Products via FRET-coupled High-Throughput Elicitor Screening	https://doi.org/10.26434/chemrxiv-2023-xg1g4	Bacterial	Exotic_BGC
New entry		Kidamycin	Elucidation of the di-c-glycosylation steps during biosynthesis of the antitumor antibiotic, kidamycin	https://doi.org/10.3389/fbioe.2022.985696	Bacterial	PKS_BGC
New entry		kidamycinone	A unique dual acyltransferase system shared in the polyketide chain initiation of kidamycinone and rubiflavinone biosynthesis	https://doi.org/10.3389/fmicb.2023.1274358	Bacterial	PKS_BGC
New entry		marinomycin	The Identification and Heterologous Expression of the Biosynthetic Gene Cluster Encoding the Antibiotic and Anticancer Agent Marinomycin	https://doi.org/10.3390/biom14010117	Bacterial	PKS_BGC
New entry		lunaemycins	Lunaemycins, New Cyclic Hexapeptide Antibiotics from the Cave Moonmilk-Dweller Streptomyces lunaelactis MM109	https://doi.org/10.3390/ijms24021114	Bacterial	NRPS_BGC
New entry		ahbamycins	Uncovering the Cryptic Gene Cluster ahb for 3-amino-4-hydroxybenzoate Derived Ahbamycins, by Searching SARP Regulator Encoding Genes in the Streptomyces argillaceus Genome	https://doi.org/10.3390/ijms24098197	Bacterial	NRPS_BGC
New entry		diperamycin	Unearthing a Cryptic Biosynthetic Gene Cluster for the Piperazic Acid-Bearing Depsipeptide Diperamycin in the Ant-Dweller Streptomyces sp. CS113	https://doi.org/10.3390/ijms25042347	Bacterial	PKS_BGC	NRPS_BGC
New entry		taeanamide A-B	Taeanamides A and B, Nonribosomal Lipo-Decapeptides Isolated from an Intertidal-Mudflat-Derived Streptomyces sp.	https://doi.org/10.3390/md20060400	Bacterial	NRPS_BGC
New entry		Epoxinnamide	Epoxinnamide: An Epoxy Cinnamoyl-Containing Nonribosomal Peptide from an Intertidal Mudflat-Derived Streptomyces sp.	https://doi.org/10.3390/md20070455	Bacterial	NRPS_BGC	PKS_BGC
New entry		Marinolide A / Marinolide B	Expanding the Utility of Bioinformatic Data for the Full Stereostructural Assignments of Marinolides A and B, 24- and 26-Membered Macrolactones Produced by a Chemically Exceptional Marine-Derived Bacterium	https://doi.org/10.3390/md21060367	Bacterial	PKS_BGC
New entry		PM130391 / PM130392 / PM140293	Identification of the Biosynthetic Gene Cluster of New Piperazic Acid-Containing Lipopeptides with Cytotoxic Activity in the Genome of Marine Streptomyces PHM034	https://doi.org/10.3390/metabo13101091	Bacterial	NRPS_BGC
New entry		pentaminomycins A–H / BE-18257 A–C	One Pathway, Two Cyclic Non-Ribosomal Pentapeptides: Heterologous Expression of BE-18257 Antibiotics and Pentaminomycins from Streptomyces cacaoi CA-170360	https://doi.org/10.3390/microorganisms9010135	Bacterial	NRPS_BGC
New entry		amicoumacins D, E / lipoamides D–F	Genome Mining, Heterologous Expression, Antibacterial and Antioxidant Activities of Lipoamides and Amicoumacins from Compost-Associated Bacillus subtilis fmb60	https://doi.org/10.3390/molecules26071892	Bacterial	PKS_BGC	NRPS_BGC
New entry		Miuraenamide A	Heterologous Biosynthesis of Myxobacterial Antibiotic Miuraenamide A	https://doi.org/10.3390/molecules28062815	Bacterial	PKS_BGC	NRPS_BGC
New entry		Lobophorins	The Isolation and Structure Elucidation of Spirotetronate Lobophorins A, B, and H8 from Streptomyces sp. CB09030 and Their Biosynthetic Gene Cluster	https://doi.org/10.3390/molecules28083597	Bacterial	PKS_BGC
New entry		p-coumaric acid	Identification of the p- coumaric acid biosynthetic gene cluster in Kutzneria albida: insights into the diazotization-dependent deamination pathway	https://doi.org/10.3762/bjoc.20.1	Bacterial	PKS_BGC	Exotic_BGC
New entry		1,3,6,8-Tetrahydroxynaphthalene	Identification of 1,3,6,8-Tetrahydroxynaphthalene Synthase (ThnA) from Nocardia sp. CS682	https://doi.org/10.4014/jmb.2303.03008	Bacterial	PKS_BGC
New entry		Kistamicin B	Complete genome sequence of Actinomadura parvosata subsp. kistnae, a rich source of novel natural product (bio-) chemistry	https://doi.org/10.7150/jgen.19673	Bacterial	PKS_BGC	NRPS_BGC
New entry		naphterpin	Cryptic Oxidative Transamination of Hydroxynaphthoquinone in Natural Product Biosynthesis	https://doi.10.1021/jacs.1c13074	Bacterial	PKS_BGC
New entry		cispentacin	Discovery of type II polyketide synthase-like enzymes for the biosynthesis of cispentacin	https://doi.org/10.1038/s41467-023-43731-z	Bacterial	PKS_BGC
New entry		Mitragynine	Biosynthesis of kratom opioids	https://doi.org/10.1111/nph.19162	Macro-Eukaryots	Exotic_BGC			(Jorge: some (all?) genes in abstract seem to come from different organisms)
New entry		nepetalactone	The evolutionary origins of the cat attractant nepetalactone in catnip	https://doi.org/10.1126/sciadv.aba0721	Macro-Eukaryots	Terpene_BGC			A lot of shared functions across genes
New entry		(biotoxins)	Giant polyketide synthase enzymes biosynthesize a giant marine polyether biotoxin	https://doi.org/10.1101/2024.01.29.577497	Macro-Eukaryots	PKS_BGC			algae; preprint; two different entries?
New entry		tropinone	Tropane alkaloids biosynthesis involves an unusual type III polyketide synthase and non-enzymatic condensation	https://doi.org/10.1038/s41467-019-11987-z	Macro-Eukaryots	PKS_BGC			also add https://doi.org/10.1038/s41467-018-07671-3
New entry		cocaine	Discovery and Engineering of the Cocaine Biosynthetic Pathway	https://doi.org/10.1021/jacs.2c09091	Macro-Eukaryots	Exotic_BGC			also, possibly this is related: 10.1038/s41467-022-32776-1
New entry		Arabidiol/baruol	Analysis of Arabidopsis non-reference accessions reveals high diversity of metabolic gene clusters and discovers new candidate cluster members	https://doi.org/10.3389%2Ffpls.2023.1104303	Macro-Eukaryots	Terpene_BGC			Arabidopsis thaliana
New entry		Paclitaxel / baccatin III	Characterization and heterologous reconstitution of Taxus biosynthetic enzymes leading to baccatin III	https://doi.org/10.1126/science.adj3484	Macro-Eukaryots	Terpene_BGC	Exotic_BGC		baccatin III is part of the paclitaxel pathway; add https://doi.org/10.1038/s41467-024-45574-8 ?
New entry		eumalanin	Drosophila yellow-h encodes dopaminechrome tautomerase: A new enzyme in the eumelanin biosynthetic pathway	https://doi.org/10.1111/pcmr.13008	Macro-Eukaryots	Exotic_BGC			drosophila. Only one step from the pathway here? search for more
New entry		Afrormosin	Metabolomics Reveals Novel Pathways and Differential Mechanistic and Elicitor-Specific Responses in Phenylpropanoid and Isoflavonoid Biosynthesis in Medicago truncatula Cell Cultures	https://academic.oup.com/plphys/article/146/2/323/6107171?login=true	Macro-Eukaryots	Exotic_BGC			Medicago truncatula - no info about the BGC
New entry		abscisic acid	An alternative, zeaxanthin epoxidase-independent abscisic acid biosynthetic pathway in plants	https://doi.org/10.1016/j.molp.2021.09.008	Macro-Eukaryots	Exotic_BGC			Note: there are already entries for abscisic acid, but they are of fungal origin!
New entry		caffeine	N-Methyltransferases of Caffeine Biosynthetic Pathway in Plants	https://doi.org/10.1021/acs.jafc.0c06167	Macro-Eukaryots	Exotic_BGC			old pathway. This is a review that hopefully has the whole pathway
New entry		etoposide aglycone	Six enzymes from mayapple that complete the biosynthetic pathway to the etoposide aglycone	https://doi.org/10.1126/science.aac7202	Macro-Eukaryots	PKS_BGC			Plant origin
New entry		QS-21	Complete biosynthesis of the potent vaccine adjuvant QS-21	https://doi.org/10.1038/s41589-023-01538-5	Macro-Eukaryots	Terpene_BGC	Exotic_BGC		Plant; highly exotic pathway. Superseeds https://doi.org/10.1126/science.adf3727 (which should be included); need to consider complexity of sub-clustering and network of UGTs
New entry		(terpenoids)	Elucidation of the essential oil biosynthetic pathways in Cinnamomum burmannii through identification of six terpene synthases	https://doi.org/10.1016/j.plantsci.2022.111203	Macro-Eukaryots	Terpene_BGC			possibly 6 different entries
New entry		amygdalin	Elucidation of the Amygdalin Pathway Reveals the Metabolic Basis of Bitter and Sweet Almonds (Prunus dulcis)	https://doi.org/10.1104/pp.18.00922	Macro-Eukaryots	Exotic_BGC			probably also relevant: https://doi.org/10.1126/science.aav8197
New entry		tropane alkaloids	Elucidation of tropane alkaloid biosynthesis in Erythroxylum coca using a microbial pathway discovery platform	https://doi.org/10.1073/pnas.2215372119	Macro-Eukaryots	Exotic_BGC			related to the cocaine pathway?
New entry		echinochromes	Sea Urchin Polyketide Synthase SpPks1 Produces the Naphthalene Precursor to Echinoderm Pigments	https://doi.org/10.1021/jacs.2c01416	Macro-Eukaryots	PKS_BGC			sea urchin. possibly related? https://doi.org/10.1098/rspb.2022.1088
New entry		vinblastine	A Catharanthus roseus Fe(II)/α-ketoglutarate-dependent dioxygenase catalyzes a redox-neutral reaction responsible for vindolinine biosynthesis	https://doi.org/10.1038/s41467-022-31100-1	Macro-Eukaryots	Terpene_BGC			single gene but BGC is known?
New entry		Lycosantalonol	Biosynthesis of the Diterpenoid Lycosantalonol via Nerylneryl Diphosphate in Solanum lycopersicum	https://doi.org/10.1371/journal.pone.0119302	Macro-Eukaryots	Terpene_BGC			Solanum lycopersicum
New entry		bubarida sesquiterpenes 1-5	Terpene biosynthesis in marine sponge animals	https://doi.org/10.1073/pnas.2220934120	Macro-Eukaryots	Terpene_BGC			sponge
New entry		crocin	Monochromatic blue light enhances crocin and picrocrocin content by upregulating the expression of underlying biosynthetic pathway genes in saffron (Crocus sativus L.)	https://doi.org/10.3389/fhort.2022.960423	Macro-Eukaryots	Exotic_BGC			the pathway elucidation seems to be in references at the beginning of the paper
New entry		4′-deoxyflavones	Specific Flavonoids and Their Biosynthetic Pathway in Scutellaria baicalensis	https://doi.org/10.3389/fpls.2022.866282	Macro-Eukaryots	Exotic_BGC			this is a review, probably leads to more than one entry
New entry		Avenacin	Subtelomeric assembly of a multi-gene pathway for antimicrobial defense compounds in cereals.	https://doi.org/10.1038/s41467-021-22920-8	Macro-Eukaryots	Terpene_BGC			Thought this was already in MIBiG but can't see it
New entry		unknown	Characterization of Unexpected Self-Acylation Activity of Acyl Carrier Proteins in a Modular Type I Apicomplexan Polyketide Synthase	https://doi.org/10.1021/acschembio.2c00783	Macro-Eukaryots	PKS_BGC			toxoplasma gondii. Doesn't seem to be linked with a metabolite yet? See also https://doi.org/10.1021/acs.biochem.3c00272 and https://doi.org/10.1002/cbic.202300263 Might not be doable
New entry		Vincamine	Identifying Genes Involved in Alkaloid Biosynthesis in Vinca minor through Transcriptomics and Gene Co-Expression Analysis	https://doi.org/10.3390/biom10121595	Macro-Eukaryots	Terpene_BGC			Vinca minor - no info about the BGC
New entry		(S)-tetrahydropalmatine	A computational workflow for the expansion of heterologous biosynthetic pathways to natural product derivatives	https://doi.org/10.1038/s41467-021-22022-5	Macro-Eukaryots	Exotic_BGC			Warning: seems like engineered pathway(s) (i.e. non-natural). May not be candidate for entry
New entry		arabipeptins	A Widely Distributed Biosynthetic Cassette Is Responsible for Diverse Plant Side Chain Cross-Linked Cyclopeptides	https://doi.org/10.1002/anie.202218082	Macro-Eukaryots	RiPP_BGC
New entry		Oryzalexin S	Oryzalexin S biosynthesis: a cross-stitched disappearing pathway	https://doi.org/10.1007/s42994-022-00092-3	Macro-Eukaryots	Terpene_BGC
New entry		carnosol	The sage genome provides insight into the evolutionary dynamics of diterpene biosynthesis gene cluster in plants	https://doi.org/10.1016/j.celrep.2022.111236	Macro-Eukaryots	Terpene_BGC
New entry		Kaurenoids	A chromosome-level genome assembly reveals that tandem-duplicated CYP706V oxidase genes control oridonin biosynthesis in the shoot apex of Isodon rubescens	https://doi.org/10.1016/j.molp.2022.12.007	Macro-Eukaryots	Terpene_BGC
New entry		p-menthane monoterpenoids	A chromosome-level genome assembly reveals that a bipartite gene cluster formed via an inverted duplication controls monoterpenoid biosynthesis in Schizonepeta tenuifolia	https://doi.org/10.1016/j.molp.2023.01.004	Macro-Eukaryots	Terpene_BGC
New entry		Leonurine	Multiomics analyses of two Leonurus species illuminate leonurine biosynthesis and its evolution	https://doi.org/10.1016/j.molp.2023.11.003	Macro-Eukaryots	Exotic_BGC
New entry		bullacin C / uvarirufin / uvariasolins III / IV	Acetogenins from the Stem of Uvaria rufa and Their Cytotoxic Activity	https://doi.org/10.1021/acs.jnatprod.3c00838	Macro-Eukaryots	PKS_BGC
New entry		gambogefic acids B / C / D / E /garcilatelibiphenyls A / B / C / D	Genomics-driven derivatization of the bioactive fungal sesterterpenoid variecolin: Creation of an unnatural analogue with improved anticancer properties	https://doi.org/10.1021/acs.jnatprod.3c00934	Macro-Eukaryots	PKS_BGC
New entry		mitragynine	Directed Biosynthesis of Mitragynine Stereoisomers	https://doi.org/10.1021/jacs.2c13644	Macro-Eukaryots	Exotic_BGC
New entry		(epi-)thalianin	Formation and diversification of a paradigm biosynthetic gene cluster in plants	https://doi.org/10.1038/s41467-020-19153-6	Macro-Eukaryots	Terpene_BGC
New entry		2-(2-Phenylethyl)chromones	Identification of a diarylpentanoid-producing polyketide synthase revealing an unusual biosynthetic pathway of 2-(2-phenylethyl)chromones in agarwood	https://doi.org/10.1038/s41467-022-27971-z	Macro-Eukaryots	PKS_BGC
New entry		ginkgolide	A gene cluster in Ginkgo biloba encodes unique multifunctional cytochrome P450s that initiate ginkgolide biosynthesis	https://doi.org/10.1038/s41467-022-32879-9	Macro-Eukaryots	Terpene_BGC
New entry		miltiradiene	Uncovering a miltiradiene biosynthetic gene cluster in the Lamiaceae reveals a dynamic evolutionary trajectory	https://doi.org/10.1038/s41467-023-35845-1	Macro-Eukaryots	Terpene_BGC
New entry		aescin	Characterization of the horse chestnut genome reveals the evolution of aescin and aesculin biosynthesis	https://doi.org/10.1038/s41467-023-42253-y	Macro-Eukaryots	Terpene_BGC
New entry		triticein	Discovery of isoflavone phytoalexins in wheat reveals an alternative route to isoflavonoid biosynthesis	https://doi.org/10.1038/s41467-023-42464-3	Macro-Eukaryots	PKS_BGC
New entry		Cepharanthine	Cepharanthine analogs mining and genomes of Stephania accelerate anti-coronavirus drug discovery	https://doi.org/10.1038/s41467-024-45690-5	Macro-Eukaryots	PKS_BGC
New entry		kavalactone / flavokavain	The biosynthetic origin of psychoactive kavalactones in kava	https://doi.org/10.1038/s41477-019-0474-0	Macro-Eukaryots	PKS_BGC
New entry		(cannabinoids)	Parallel evolution of cannabinoid biosynthesis	https://doi.org/10.1038/s41477-023-01402-3	Macro-Eukaryots	PKS_BGC
New entry		celastrol	Biosynthesis and biotechnological production of the anti-obesity agent celastrol	https://doi.org/10.1038/s41557-023-01245-7	Macro-Eukaryots	Terpene_BGC
New entry		colchicine	Discovery and engineering of colchicine alkaloid biosynthesis	https://doi.org/10.1038/s41586-020-2546-8	Macro-Eukaryots	Exotic_BGC
New entry		strychnine / diaboline / brucine	Biosynthesis of strychnine	https://doi.org/10.1038/s41586-022-04950-4	Macro-Eukaryots	Terpene_BGC
New entry		lyciumin I	An intramolecular macrocyclase in plant ribosomal peptide biosynthesis	https://doi.org/10.1038/s41589-024-01552-1	Macro-Eukaryots	RiPP_BGC
New entry		(oxindole alkaloid)	Unnatural spirocyclic oxindole alkaloids biosynthesis in Uncaria guianensis	https://doi.org/10.1038/s41598-019-47706-3	Macro-Eukaryots	Exotic_BGC
New entry		Benzylisoquinoline alkaloids	Elucidation of the (R)-enantiospecific benzylisoquinoline alkaloid biosynthetic pathways in sacred lotus (Nelumbo nucifera)	https://doi.org/10.1038/s41598-023-29415-0	Macro-Eukaryots	Exotic_BGC
New entry		brachynacin	Pathogen-induced biosynthetic pathways encode defense-related molecules in bread wheat	https://doi.org/10.1073/pnas.2123299119	Macro-Eukaryots	Terpene_BGC
New entry		ellarinacin	Pathogen-induced biosynthetic pathways encode defense-related molecules in bread wheat	https://doi.org/10.1073/pnas.2123299119	Macro-Eukaryots	Terpene_BGC
New entry		jolkinol C	Gene discovery and virus-induced gene silencing reveal branched pathways to major classes of bioactive diterpenoids in Euphorbia peplus	https://doi.org/10.1073/pnas.2203890119	Macro-Eukaryots	Terpene_BGC
New entry		cis-trans-nepetalactol / cis-trans-nepetalactone	Biosynthesis of iridoid sex pheromones in aphids	https://doi.org/10.1073/pnas.2211254119	Macro-Eukaryots	Terpene_BGC
New entry		galantamine	A developmental gradient reveals biosynthetic pathways to eukaryotic toxins in monocot geophytes	https://doi.org/10.1101/2023.05.12.540595	Macro-Eukaryots	Exotic_BGC
New entry		benzylacetone	Single-cell RNA-sequencing of Nicotiana attenuata corolla cells reveals the biosynthetic pathway of a floral scent	https://doi.org/10.1111/nph.17992	Macro-Eukaryots	PKS_BGC
New entry		hyperforin precursors	Convergent gene clusters underpin hyperforin biosynthesis in St John's wort	https://doi.org/10.1111/nph.18138	Macro-Eukaryots	Exotic_BGC
New entry		Wilforlide A	Gene identification and semisynthesis of the anti-inflammatory oleanane-type triterpenoid wilforlide A	https://doi.org/10.1111/nph.19427	Macro-Eukaryots	Terpene_BGC
New entry		(coumarin)	Genome and systems biology of Melilotus albus provides insights into coumarins biosynthesis	https://doi.org/10.1111/pbi.13742	Macro-Eukaryots	Exotic_BGC
New entry		oryzalactone	Identification and evolution of a diterpenoid phytoalexin oryzalactone biosynthetic gene in the genus Oryza	https://doi.org/10.1111/tpj.16608	Macro-Eukaryots	Terpene_BGC
New entry		gramine	Hordeum vulgare CYP76M57 catalyzes C2 shortening of tryptophan side chain by C–N bond rearrangement in gramine biosynthesis	https://doi.org/10.1111/tpj.16644	Macro-Eukaryots	Exotic_BGC
New entry		kihadalactone A / azadirone	Complex scaffold remodeling in plant triterpene biosynthesis	https://doi.org/10.1126/science.adf1017	Macro-Eukaryots	Terpene_BGC
New entry		6-methyl-salicylic acid	Fatal attraction of Caenorhabditis elegans to predatory fungi through 6-methyl-salicylic acid	https://doi.org/10.1038/s41467-021-25535-1	Micro-Eukaryots	PKS_BGC			6-MSA already in MIBiG, but from different fungus. Fig with BGC in first page of sup. material
New entry		Fusahexin	Cyclic, Hydrophobic Hexapeptide Fusahexin Is the Product of a Nonribosomal Peptide Synthetase in Fusarium graminearum	https://doi.org/10.1021/acs.jnatprod.0c00947	Micro-Eukaryots	NRPS_BGC			A-domain specificities are not supported
New entry		fumivalin / fumicicolin	Copper starvation induces antimicrobial isocyanide integrated into two distinct biosynthetic pathways in fungi	https://doi.org/10.1038/s41467-022-32394-x	Micro-Eukaryots	Exotic_BGC			add https://doi.org/10.1016/j.fgb.2023.103839
New entry		epicoccamide	Genetic localization of epicoccamide biosynthetic gene cluster in Epicoccum nigrum KACC 40642	https://doi.org/10.3839/jabc.2022.021	Micro-Eukaryots	PKS_BGC			also add https://doi.org/10.1016/j.bmcl.2023.129524
New entry		apicidin F	Structure Elucidation and Antimalarial Activity of Apicidin F: An Apicidin-like Compound Produced by Fusarium fujikuroi	https://doi.org/10.1021/np4006053	Micro-Eukaryots	NRPS_BGC			also add https://doi.org/10.1371/journal.pone.0103336 There's an apicidin entry in MIBiG already, but for other fungus. Should be around HF679023.1?from=6513158&to=6518153
New entry		brefeldin A	Genome Mining and Screening for Secondary Metabolite Production in the Endophytic Fungus Dactylonectria alcacerensis CT-6	https://doi.org/10.3390/microorganisms11040968	Micro-Eukaryots	PKS_BGC			antitumor
New entry		chlorflavonin	Discovery of a Unique Flavonoid Biosynthesis Mechanism in Fungi by Genome Mining	https://doi.org/10.1002/anie.202215529	Micro-Eukaryots	PKS_BGC	NRPS_BGC		Apparently linked to BGC0001544 but different fungus (A. candidus)
New entry		3-nitropropanoic acid	How Fungi Biosynthesize 3-Nitropropanoic Acid: the Simplest yet Lethal Mycotoxin	https://doi.org/10.1101/2024.02.22.581660	Micro-Eukaryots	Exotic_BGC			Based on a preprint
Existing entry	BGC0000420	roquefortine C	A natural short pathway synthesizes roquefortine C but not meleagrin in three different Penicillium roqueforti strains	https://doi.org/10.1007/s00253-015-6676-0	Micro-Eukaryots	NRPS_BGC			BGC is not the same as BGC0000420. Own gene annotation: rds=(318720-318899,318956-325507,325558-325919), rdh=(326448-326585,326621-326805,326855-328085), rpt=(329202-329301,329361-330538), gmt=(332484-333382,333442-333541)
New entry		3-acetyldeoxynivalenol	The trichothecene biosynthesis gene cluster of Fusarium graminearum F15 contains a limited number of essential pathway genes and expressed non-essential genes	https://doi.org/10.1016/s0014-5793(03)00208-4	Micro-Eukaryots	Terpene_BGC			BGC is not the same as BGC0001277
New entry		treconorin	Genome Mining from Agriculturally Relevant Fungi Led to a d-Glucose Esterified Polyketide with a Terpene-like Core Structure	https://doi.org/10.1021/jacs.3c10179	Micro-Eukaryots	PKS_BGC	Terpene_BGC		BGC sequences included in the SI
New entry		onoceroid	Discovery of fungal onoceroid triterpenoids through domainless enzyme-targeted global genome mining	https://doi.org/10.26434/chemrxiv-2023-f0z8n	Micro-Eukaryots	Terpene_BGC			Check SI for sequences ID
New entry		psilocybin	Enzymatic Synthesis of Psilocybin	https://doi.org/10.1002/anie.201705489	Micro-Eukaryots	Exotic_BGC			Complete BGC.
New entry	BGC0002812	Colletochlorin	Deleting a Chromatin Remodeling Gene Increases the Diversity of Secondary Metabolites Produced by Colletotrichum higginsianum	https://doi.org/10.1021/acs.jnatprod.8b00796	Micro-Eukaryots	PKS_BGC			Created for MIBiG 3.2
New entry		brevianamide A	Fungal-derived brevianamide assembly by a stereoselective semipinacolase	https://doi.org/10.1038/s41929-020-0454-9	Micro-Eukaryots	Exotic_BGC			Different fungus than BGC356
New entry		sartorypyrone F / D / A / G	A heterologous expression platform in Aspergillus nidulans for the elucidation of cryptic secondary metabolism biosynthetic gene clusters: discovery of the Aspergillus fumigatus sartorypyrone biosynthetic pathway	https://doi.org/10.1039/D3SC02226A	Micro-Eukaryots	PKS_BGC	Terpene_BGC		different fungus than the one in BGC0002604
New entry		a-amanitin	Genes and evolutionary fates of the amanitin biosynthesis pathway in poisonous mushrooms	https://doi.org/10.1073/pnas.2201113119	Micro-Eukaryots	RiPP_BGC			Evidence for GmFMO1 and GmP450-29, Gene-3, Gene-13, Gene-4 (this paper). Evidence for GmAMA1-1 and GmPOPB (https://doi.org/10.1016/j.fgb.2011.12.005)
New entry		ibotenic acid, muscimol	Ibotenic Acid Biosynthesis in the Fly Agaric Is Initiated by Glutamate Hydroxylation	https://doi.org/10.1002/anie.202001870	Micro-Eukaryots	Exotic_BGC			Evidence for IboH
New entry		macrollin	Heterologous Expression of Macrollins from Phytopathogenic Macrophomina phaseolina Revealed a Cytochrome P450 Mono-oxygenase in the Biosynthesis of β-Hydroxyl Tetramic Acid	https://doi.org/10.1021/acs.jafc.1c05304	Micro-Eukaryots	PKS_BGC	NRPS_BGC		Fungal origin
New entry		anhydrosepedonin/antibiotic_c	Biosynthesis of Antibacterial Iron-Chelating Tropolones in Aspergillus nidulans as Response to Glycopeptide-Producing Streptomycetes	https://doi.org/10.3389/ffunb.2021.777474	Micro-Eukaryots	PKS_BGC			Fungal origin
New entry		emindole SA	Generation of Alternate Indole Diterpene Architectures in Two Species of Aspergilli	https://doi.org/10.1021/jacs.2c11170	Micro-Eukaryots	Terpene_BGC			Included twice for distinct clusters from different fungi, delivering different epimer structures
New entry		aldaulactone	Characterization of NRPS and PKS genes involved in the biosynthesis of SMs in Alternaria dauci including the phytotoxic polyketide aldaulactone	https://doi.org/10.1038/s41598-022-11896-0	Micro-Eukaryots	PKS_BGC			is there enough evidence?
New entry		(many)	Efficient exploration of terpenoid biosynthetic gene clusters in filamentous fungi	https://doi.org/10.1038/s41929-022-00762-x	Micro-Eukaryots	Terpene_BGC			many new entries
New entry		restricticin / lanomycin	Targeted Genome Mining Reveals the Biosynthetic Gene Clusters of Natural Product CYP51 Inhibitors	https://doi.org/10.1021/jacs.1c01516	Micro-Eukaryots	PKS_BGC			Might be two BGCs
New entry		Myropeptins C–E	Metabolomics-Guided Discovery, Isolation, Structure Elucidation, and Bioactivity of Myropeptins C–E from Myrothecium inundatum	https://doi.org/10.1021/acs.jnatprod.3c00148	Micro-Eukaryots	NRPS_BGC			might not contain experimental validation
New entry		D-lysergic acid	Reconstituting the complete biosynthesis of D-lysergic acid in yeast	https://doi.org/10.1038/s41467-022-28386-6	Micro-Eukaryots	Exotic_BGC			old pathway. genes seem to be summarized here (starting point). Might be an update to either BGC0001267 or BGC0001573
New entry		prelecanindole	Functional Crosstalk between Discrete Indole Terpenoid Gene Clusters in Tolypocladium album	https://doi.org/10.1021/acs.orglett.3c02412	Micro-Eukaryots	Terpene_BGC			One of the clusters is connected with BGC0001260
New entry		NK13650 A / NK13650 C	Genome mining for unknown–unknown natural products	https://doi.org/10.1038/s41589-022-01246-6	Micro-Eukaryots	Exotic_BGC			OP596311.1 found it by browsing nuccore; make sure it's the one in the publication. Might lead to more entries?
New entry		penicillenol A1 / E	Unraveling the biosynthesis of penicillenols by genome mining polyketide synthase and nonribosomal peptide synthetase gene clusters in Penicillium citrinum	https://doi.org/10.1002/aic.17885	Micro-Eukaryots	NRPS_BGC	PKS_BGC		P. citrinum genome Acc. No. ATCC9849. The produced compounds have antimicrobial and antitumour activity
New entry		nerol	Identification and Characterization of a Nerol Synthase in Fungi	https://doi.org/10.1021/acs.jafc.3c07573	Micro-Eukaryots	Terpene_BGC			Penicillium griseofulvum and italicum are characterized as producers
New entry		eupenifeldin	Synthetic Biology Driven Biosynthesis of Unnatural Tropolone Sesquiterpenoids	https://doi.org/10.1002/anie.202009914	Micro-Eukaryots	PKS_BGC	Terpene_BGC		Phaeosphaeriaceae sp. CF-150626, https://www.ncbi.nlm.nih.gov/nuccore/OP957445
New entry		botrydial and botrydienal / illudin S / irofulven / culmorin	Structural Insights into Three Sesquiterpene Synthases for the Biosynthesis of Tricyclic Sesquiterpenes and Chemical Space Expansion by Structure-Based Mutagenesis	https://doi.org/10.1021/jacs.3c00278	Micro-Eukaryots	Terpene_BGC			please check if this updates or creates new entries (three sesquiterpenes)
New entry		Eujavanicol A	Assessing the Biosynthetic Inventory of the Biocontrol Fungus Trichoderma afroharzianum T22	https://doi.org/10.1021/acs.jafc.3c03240	Micro-Eukaryots	PKS_BGC			please verify that all the known BGCs from Trichoderma (see table) are in MIBiG
New entry		Dictyodene	Yellow polyketide pigment suppresses premature hatching in social amoeba	https://doi.org/10.1073/pnas.2116122119	Micro-Eukaryots	PKS_BGC			Polyketide from Dictyostelium discoideum
New entry		cladofulvin	Elucidation of cladofulvin biosynthesis reveals a cytochrome P450 monooxygenase required for anthraquinone dimerization	https://doi.org/10.1073/pnas.1603528113	Micro-Eukaryots	PKS_BGC			Polyktide from Fulvia fulva
New entry		sorbicillin	Diels–Alder Reactions During the Biosynthesis of Sorbicillinoids	https://doi.org/10.1002/ange.201915486	Micro-Eukaryots	PKS_BGC			Polyktide from Trichoderma reesei
New entry		(triterpenes)	Discovery of non-squalene triterpenes	https://doi.org/10.1038/s41586-022-04773-3	Micro-Eukaryots	Terpene_BGC			possibly 3+ entries
New entry		sclerotiorin / isochromophilone	Combining OSMAC, metabolomic and genomic methods for the production and annotation of halogenated azaphilones and ilicicolins in termite symbiotic fungi	https://doi.org/10.1038/s41598-022-22256-3	Micro-Eukaryots	PKS_BGC	Terpene_BGC		possibly more than one BGC?
New entry		fusarilin	Discovery and Characterization of Pyridoxal 5’-Phosphate-Dependent Cycloleucine Synthases	https://doi.org/10.26434/chemrxiv-2024-vbxz9	Micro-Eukaryots	Exotic_BGC			preprint
New entry		talaronoid C	Identification and Characterization of a Cryptic Bifunctional Type I Diterpene Synthase Involved in Talaronoid Biosynthesis from a Marine-Derived Fungus	https://doi.org/10.1021/acs.orglett.2c02904	Micro-Eukaryots	Terpene_BGC			preprint from the same group: https://doi.org/10.1101/2022.05.03.490360 Don't know if it's the same data or if it adds anything new
New entry		5-DMAIAN / aerugine / watasemycin B / cypemycin	Automated, self-resistance gene-guided, and high-throughput genome mining of bioactive natural products from Streptomyces	https://doi.org/10.1101/2023.10.26.564101	Micro-Eukaryots	NRPS_BGC			Preprint paper, the isolated compounds have shown antimicrobial and antitumor activity
New entry		unguisin J	Discovery of Unguisin J, a new cyclic peptide from Aspergillus heteromorphus CBS 117.55, and phylogeny-based bioinformatic analysis of UngA NRPS domains	https://doi.org/10.3762/bxiv.2023.62.v1	Micro-Eukaryots	NRPS_BGC			preprint. This is a different unguisin and fungus than in another paper in the annotathon
New entry		(atrochrysone carboxylic acids)	Unprecedented Mushroom Polyketide Synthases Produce the Universal Anthraquinone Precursor	https://doi.org/10.1002/anie.202116142	Micro-Eukaryots	PKS_BGC			probably two entries
New entry		bisabolene	Genome mining of cryptic bisabolenes that were biosynthesized by intramembrane terpene synthases from Antrodia cinnamomea	https://doi.org/10.1098/rstb.2022.0033	Micro-Eukaryots	Terpene_BGC			Protein sequence are included in the SI
New entry		fischerin	Enzymatic cis-Decalin Formation in Natural Product Biosynthesis	https://doi.org/10.1021/jacs.2c12854	Micro-Eukaryots	PKS_BGC			Refs 19-23 might lead to more entries; check. Prior work seeminly on ref 27 possibly related to fischerin: https://doi.org/10.1038/s41589-021-00834-2
New entry		ferricrocin	Elucidating the molecular programming of a nonlinear non-ribosomal peptide synthetase responsible for fungal siderophore biosynthesis	https://doi.org/10.1038/s41467-023-38484-8	Micro-Eukaryots	NRPS_BGC			see also ref 27 https://doi.org/10.1046/j.1365-2958.2003.03586.x
New entry		naringenin	A fungal NRPS-PKS enzyme catalyses the formation of the flavonoid naringenin	https://doi.org/10.1038/s41467-022-34150-7	Micro-Eukaryots	PKS_BGC	NRPS_BGC		see references for potential new entries from different species (even plants?)
New entry		(terpenoids)	Biosynthesis of Haloterpenoids in Red Algae via Microbial-like Type I Terpene Synthases	https://doi.org/10.1021/acschembio.3c00627	Micro-Eukaryots	Terpene_BGC			seems like several entries
New entry		(Sesquiterpenyl epoxy-cyclohexenoids)	Acetylation of Sesquiterpenyl Epoxy-Cyclohexenoids Regulates Fungal Growth, Stress Resistance, Endocytosis, and Pathogenicity of Nematode-Trapping Fungus Arthrobotrys oligospora via Metabolism and Transcription	https://doi.org/10.1021/acs.jafc.2c01914	Micro-Eukaryots	PKS_BGC	Terpene_BGC		Seems like the last in a series of publications describing the pathway, include references 6-11+
New entry		(laetiporic acids) / calpinactam	A genetic tool to express long fungal biosynthetic genes	https://doi.org/10.1186/s40694-023-00152-3	Micro-Eukaryots	PKS_BGC	NRPS_BGC		Seems like two different entries
New entry		lenziamides D1	NMR-Metabolomic Profiling and Genome Mining Drive the Discovery of Cyclic Decapeptides from a Marine Streptomyces	https://doi.org/10.1021/acs.jnatprod.3c00310	Micro-Eukaryots	Exotic_BGC			Seq. Acc. No. provided in the SI
New entry		Sativene / seco-sativene	Genome Mining Reveals the Biosynthesis of Sativene and Its Oxidative Conversion to seco-Sativene	https://doi.org/10.1021/acs.orglett.3c04005	Micro-Eukaryots	Terpene_BGC			Sequence information provided in the SI
New entry		postredienes D–H	Discovery of Novel Terpenoids from the Basidiomycete Pleurotus ostreatus through Genome Mining and Coculture Optimization	https://doi.org/10.1021/acs.jafc.3c03276	Micro-Eukaryots	Terpene_BGC			Sequences are found in the SI. Compounds have antifungal activity.
New entry		sclerotiorin	Azaphilone and Isocoumarin Derivatives from the Endophytic Fungus Penicillium sclerotiorum PSU-A13	https://doi.org/10.1248/cpb.58.1033	Micro-Eukaryots	PKS_BGC			Sequences can be obtained upon request from the corresponding author
New entry		roseopurpurin C	Resistance gene–guided genome mining reveals the roseopurpurins as inhibitors of cyclin-dependent kinases	https://doi.org/10.1073/pnas.2310522120	Micro-Eukaryots	PKS_BGC			Sequences info included in the SI Appendix, Table S5
New entry		Peptaibols	Characterization of Peptaibols Produced by a Marine Strain of the Fungus Trichoderma endophyticum via Mass Spectrometry, Genome Mining and Phylogeny-Based Prediction	https://doi.org/10.3390/metabo13020221	Micro-Eukaryots	NRPS_BGC			SI includes list of identified sequences. The compound has antimicrobial activity
New entry		desferriferrichrome	Siderophore-synthesizing NRPS reprogram lipid metabolic profiles for phenotype and function changes of Arthrobotrys oligospora	https://doi.org/10.1007/s11274-023-03840-9	Micro-Eukaryots	NRPS_BGC			siderophore
New entry		atranone A, atranone B, atranone C	Comparative genome sequencing reveals chemotype-specific gene clusters in the toxigenic black mold Stachybotrys	https://doi.org/10.1186/1471-2164-15-590	Micro-Eukaryots	Terpene_BGC			Stachybotrys chartarum, Minimal BGC
New entry		atranone A, atranone B, atranone C	Comparative genome sequencing reveals chemotype-specific gene clusters in the toxigenic black mold Stachybotrys	https://doi.org/10.1186/1471-2164-15-590	Micro-Eukaryots	Terpene_BGC			Stachybotrys chlorohalonata, Minimal BGC
New entry		KK-1	Discovery of a gene cluster for the biosynthesis of novel cyclic peptide compound, KK-1, in Curvularia clavata	https://doi.org/10.3389/ffunb.2022.1081179	Micro-Eukaryots	NRPS_BGC			super weird bc it was already reported by most of the authors in another, earlier paper (https://doi.org/10.3389/fmicb.2018.00690), and already has an entry on MIBiG (BGC0001636). What is new then?? Evaluate whether to update BGC0001636. Linked to two patents https://patents.google.com/patent/US20220259634A1/en https://patents.google.com/patent/US11230726B2/en
New entry		Enfumafungin	Enfumafungin synthase represents a novel lineage of fungal triterpene cyclases	https://doi.org/10.1111/1462-2920.14333	Micro-Eukaryots	Terpene_BGC			Terpene from Hormonema carpetanum
New entry		squalestatin	Identification and Heterologous Production of a Benzoyl-Primed Tricarboxylic Acid Polyketide Intermediate from the Zaragozic Acid A Biosynthetic Pathway	https://doi.org/10.1021/acs.orglett.7b01534	Micro-Eukaryots	PKS_BGC			There are three squalestatin BGCs in MIBiG, but here they worked with a different fungus
New entry		ferricrocin / coprogen B	Alternaria alternata uses two siderophore systems for iron acquisition	https://doi.org/10.1038/s41598-020-60468-7	Micro-Eukaryots	NRPS_BGC			There is a dimethylcoprogen also from A. alternata but from different strain (here, ATCC 66981, in BGC0001249 it's EV-MIL31). These publication leads to two entries
New entry		(three PKs)	Basidiomycete non-reducing polyketide synthases function independently of SAT domains	https://doi.org/10.1186/s40694-023-00164-z	Micro-Eukaryots	PKS_BGC			Three entries from SAT-less PKSs
New entry		3-Orsellinoxypropanoic Acid	Formation of 3-Orsellinoxypropanoic Acid in Penicillum crustosum is Catalyzed by a Bifunctional Nonreducing Polyketide Synthase	https://doi.org/10.1021/acs.orglett.1c04189	Micro-Eukaryots	PKS_BGC			Two PKSs in Fig 1 (perhaps the other one is in another publication?)
New entry		Pestalachloride A1a / A2a	Halogenase-Targeted Genome Mining Leads to the Discovery of (±) Pestalachlorides A1a, A2a, and Their Atropisomers	https://doi.org/10.3390/antibiotics11101304	Micro-Eukaryots	PKS_BGC			unclear if there's enough evidence
New entry		ustilaginoidin D / pseurotin A / Mer-f3 (12-hydroxy-ovalicin)	Orchestrated Biosynthesis of the Secondary Metabolite Cocktails Enables the Producing Fungus to Combat Diverse Bacteria	https://doi.org/10.1128/mbio.01800-22	Micro-Eukaryots	PKS_BGC	NRPS_BGC	Terpene_BGC	Warning! region with 3 BGCs, one of them clearly separated (but involved in indigotides, which need a glucosyl transferase outside region). The other two are intertwined, just like pseurotin + fumagillin. Tricky case for MIBiG (currently). Discuss with coordinators
New entry		Monordens	A Colletotrichum graminicola mutant deficient in the establishment of biotrophy reveals early transcriptional events in the maize anthracnose disease interaction	https://doi.org/10.1186/s12864-016-2546-0	Micro-Eukaryots	PKS_BGC			With other article, monorden and intermediates from Colletotrichum graminicola
New entry		beticolin 1	Discovery of the Biosynthetic Pathway of Beticolin 1 Reveals a Novel Non-Heme Iron-Dependent Oxygenase for Anthraquinone Ring Cleavage	https://doi.org/10.1002/ange.202208772	Micro-Eukaryots	PKS_BGC
New entry		kotanin	Regio- and Stereoselective Oxidative Phenol Coupling in Aspergillus niger	https://doi.org/10.1002/anie.201203603	Micro-Eukaryots	PKS_BGC
New entry		variediene	An Unusual Chimeric Diterpene Synthase from Emericella variecolor and Its Functional Conversion into a Sesterterpene Synthase by Domain Swapping	https://doi.org/10.1002/anie.201509263	Micro-Eukaryots	Terpene_BGC
New entry		rubratoxin A, rubratoxin B	A Cascade of Redox Reactions Generates Complexity in the Biosynthesis of the Protein Phosphatase-2 Inhibitor Rubratoxin A	https://doi.org/10.1002/anie.201701547	Micro-Eukaryots	PKS_BGC
New entry		pycnidione	Synthetic Biology Driven Biosynthesis of Unnatural Tropolone Sesquiterpenoids	https://doi.org/10.1002/anie.202009914	Micro-Eukaryots	PKS_BGC	Terpene_BGC
New entry		Lecanoric acid	Didepside Formation by the Nonreducing Polyketide Synthase Preu6 of Preussia isomera Requires Interaction of Starter Acyl Transferase and Thioesterase Domains	https://doi.org/10.1002/anie.202214379	Micro-Eukaryots	PKS_BGC
New entry		flavone	Discovery of a Unique Flavonoid Biosynthesis Mechanism in Fungi by Genome Mining	https://doi.org/10.1002/anie.202215529	Micro-Eukaryots	PKS_BGC
New entry		antrocin	The Biosynthetic Gene Cluster of Mushroom-Derived Antrocin Encodes Two Dual-Functional Haloacid Dehalogenase-like Terpene Cyclases	https://doi.org/10.1002/anie.202215566	Micro-Eukaryots	Terpene_BGC
New entry		cosmosporaside C	Biosynthesis of Cosmosporasides Reveals the Assembly Line for Fungal Hybrid Terpenoid Saccharides	https://doi.org/10.1002/anie.202308887	Micro-Eukaryots	Terpene_BGC
New entry		cyclopiazonic acid	Genetic Safeguard against Mycotoxin Cyclopiazonic Acid Production in Aspergillus oryzae	https://doi.org/10.1002/cbic.201000672 ; https://doi.org/10.1016/j.fgb.2008.11.002	Micro-Eukaryots	PKS_BGC	NRPS_BGC
New entry		fusamarins	Biosynthesis of the Isocoumarin Derivatives Fusamarins is Mediated by the PKS8 Gene Cluster in Fusarium	https://doi.org/10.1002/cbic.202200342	Micro-Eukaryots	PKS_BGC
New entry		geumsanol B /chlorogeumsanol B / 7-deacetylisochromophilone VI / isochromophilone VI / ochrephilone / isorotiorin / and sclerotiorin	Discovery of dual PKS involved in sclerotiorin biosynthesis in Penicillium meliponae using genome mining and gene knockout	https://doi.org/10.1007/s00203-023-03414-1	Micro-Eukaryots	PKS_BGC
New entry		Schultriene / nigtetraene	Schultriene and nigtetraene: two sesterterpenes characterized from pathogenetic fungi via genome mining approach	https://doi.org/10.1007/s00253-022-12125-4	Micro-Eukaryots	Terpene_BGC
New entry		beauvericin	Cloning and characterization of the gene cluster required for beauvericin biosynthesis in Fusarium proliferatum	https://doi.org/10.1007/s11427-013-4505-1	Micro-Eukaryots	NRPS_BGC
New entry		nornidulin	Characterization of the depsidone gene cluster reveals etherification, decarboxylation and multiple halogenations as tailoring steps in depsidone assembly	https://doi.org/10.1016/j.apsb.2023.05.036	Micro-Eukaryots	PKS_BGC
New entry		rhizoferrin	The rhizoferrin biosynthetic gene in the fungal pathogen Rhizopus delemar is a novel member of the NIS gene family	https://doi.org/10.1016/j.biocel.2017.06.005	Micro-Eukaryots	Exotic_BGC
New entry		alkylresorcinol	Genome mining of multi-substituted alkylresorcinols from a hybrid highly reducing- and type III- polyketide pathway	https://doi.org/10.1016/j.cclet.2023.108968	Micro-Eukaryots	PKS_BGC
New entry		fumonisin B2, fumonisin B4	Variation in the fumonisin biosynthetic gene cluster in fumonisin-producing and nonproducing black aspergilli	https://doi.org/10.1016/j.fgb.2014.09.009	Micro-Eukaryots	PKS_BGC
New entry		3,6-dialkyl-α-pyrone	A new 3,6-dialkyl-α-pyrone produced by the heterologous expression of a PKS-NRPS hybrid enzyme derived from a Pestalotiopsis endophyte	https://doi.org/10.1016/j.tetlet.2023.154865	Micro-Eukaryots	PKS_BGC	NRPS_BGC
New entry		colletochlorins	Yeast-based heterologous production of the colletochlorin family of fungal secondary metabolites	https://doi.org/10.1016/j.ymben.2023.10.002	Micro-Eukaryots	PKS_BGC	Exotic_BGC
New entry		(+)-Aristolochene / (+)-Bicyclogermacrene	Facile Production of (+)-Aristolochene and (+)-Bicyclogermacrene in Escherichia coli Using Newly Discovered Sesquiterpene Synthases from Penicillium expansum	https://doi.org/10.1021/acs.jafc.2c01885	Micro-Eukaryots	Terpene_BGC
New entry		Epichloëcyclins	Characterization of the Biosynthetic Gene Cluster for the Ribosomally Synthesized Cyclic Peptide Epichloëcyclins in Epichloë festucae	https://doi.org/10.1021/acs.jafc.3c03073	Micro-Eukaryots	RiPP_BGC
New entry		unguisin	Biosynthetic Characterization, Heterologous Production, and Genomics-Guided Discovery of GABA-Containing Fungal Heptapeptides	https://doi.org/10.1021/acs.jnatprod.2c01065	Micro-Eukaryots	NRPS_BGC
New entry		protubonine	A flavin-dependent oxygenase catalyzes hydroxylation and simultaneous pyrrolidine ring formation in the protubonine biosynthesis in Aspergillus ustus	https://doi.org/10.1021/acs.jnatprod.3c00274	Micro-Eukaryots	NRPS_BGC
New entry		depsidone / mollicellins	Genome Mining and Biosynthetic Reconstitution of Fungal Depsidone Mollicellins Reveal a Dual Functional Cytochrome P450 for Ether Formation	https://doi.org/10.1021/acs.jnatprod.3c00609	Micro-Eukaryots	Exotic_BGC
New entry		calcapyrones A / B / C / D	α-Pyrone Derivatives from Calcarisporium arbuscula Discovered by Genome Mining	https://doi.org/10.1021/acs.jnatprod.3c00685	Micro-Eukaryots	PKS_BGC
New entry		pestanoid A	Pestanoid A, a Rearranged Pimarane Diterpenoid Osteoclastogenesis Inhibitor from a Marine Mesophotic Zone Chalinidae Sponge-Associated Fungus, Pestalotiopsis sp. NBUF145	https://doi.org/10.1021/acs.jnatprod.3c00892	Micro-Eukaryots	Terpene_BGC
New entry		neodidymelliosides A	Cytotoxic Polyhydroxy-Isoprenoids from Neodidymelliopsis negundinis	https://doi.org/10.1021/acs.jnatprod.3c01094	Micro-Eukaryots	Terpene_BGC
New entry		viridicatol	Biosynthesis of viridicatol in Penicillium palitans implies a cytochrome P450-mediated meta hydroxylation at a monoalkylated benzene ring	https://doi.org/10.1021/acs.orglett.1c03932	Micro-Eukaryots	NRPS_BGC
New entry		Phomoxanthone A	Elucidation of the Complete Biosynthetic Pathway of Phomoxanthone A and Identification of a Para–Para Selective Phenol Coupling Dimerase	https://doi.org/10.1021/acs.orglett.2c01050	Micro-Eukaryots	PKS_BGC
New entry		chaetodepsipeptin A / chaetodepsipeptin B	Discovery of a Cyclic Depsipeptide from Chaetomium mollipilium by the Genome Mining Approach	https://doi.org/10.1021/acs.orglett.2c01172	Micro-Eukaryots	NRPS_BGC
New entry		iritremulanol a	Characterization of Tremulane Sesquiterpene Synthase from the Basidiomycete Irpex lacteus	https://doi.org/10.1021/acs.orglett.2c01975	Micro-Eukaryots	Terpene_BGC
New entry		annullatin	Biosynthesis of annullatin D in Penicillium roqueforti implies oxidative lactonization between two hydroxyl groups catalyzed by a BBE-like enzyme	https://doi.org/10.1021/acs.orglett.2c02438	Micro-Eukaryots	PKS_BGC
New entry		Talarolactones A-G	Talarolactones A–G, α-Pyrone Dimers with Anti-inflammatory Activities from Talaromyces adpressus, and Their Biosynthetic Pathways	https://doi.org/10.1021/acs.orglett.2c04352	Micro-Eukaryots	PKS_BGC
New entry		p-terphenyls	Biosynthesis of p-Terphenyls in Aspergillus ustus Implies Enzymatic Reductive Dehydration and Spontaneous Dibenzofuran Formation	https://doi.org/10.1021/acs.orglett.3c02234	Micro-Eukaryots	NRPS_BGC
New entry		Epipyrone A	Biosynthesis of Epipyrone A Reveals a Highly Specific Membrane-Bound Fungal C-Glycosyltransferase for Pyrone Galactosylation	https://doi.org/10.1021/acs.orglett.3c04259	Micro-Eukaryots	PKS_BGC
New entry		epoxy-cyclohexanoids	Selected Mutations Revealed Intermediates and Key Precursors in the Biosynthesis of Polyketide–Terpenoid Hybrid Sesquiterpenyl Epoxy-cyclohexenoids	https://doi.org/10.1021/acs.orglett.7b01846	Micro-Eukaryots	PKS_BGC	Terpene_BGC
New entry		echinulin	Prenylation and Dehydrogenation of a C2-Reversely Prenylated Diketopiperazine as a Branching Point in the Biosynthesis of Echinulin Family Alkaloids in Aspergillus ruber	https://doi.org/10.1021/acschembio.0c00874	Micro-Eukaryots	NRPS_BGC
New entry		Sphingofungins	Biosynthesis of the Sphingolipid Inhibitors Sphingofungins in Filamentous Fungi Requires Aminomalonate as a Metabolic Precursor	https://doi.org/10.1021/acschembio.1c00839	Micro-Eukaryots	PKS_BGC
New entry		FR901379	Analysis of FR901379 Biosynthetic Genes in Coleophoma empetri by Clustered Regularly Interspaced Short Palindromic Repeats/Cas9-Based Genomic Manipulation	https://doi.org/10.1021/acschembio.2c00250	Micro-Eukaryots	NRPS_BGC
New entry		Taslactams A-D	Fungal NRPS-PKS Hybrid Enzymes Biosynthesize New γ-Lactam Compounds, Taslactams A-D, Analogous to Actinomycete Proteasome Inhibitors	https://doi.org/10.1021/acschembio.2c00830	Micro-Eukaryots	NRPS_BGC	PKS_BGC
New entry		Neoaspergillic Acid	Identification of the Neoaspergillic Acid Biosynthesis Gene Cluster by Establishing an In Vitro CRISPR-Ribonucleoprotein Genetic System in Aspergillus melleus	https://doi.org/10.1021/acsomega.2c08104	Micro-Eukaryots	Exotic_BGC
New entry		olivetolic acid/sphaerophorolcarboxylic acid	High-Titer Production of Olivetolic Acid and Analogs in Engineered Fungal Host Using a Nonplant Biosynthetic Pathway	https://doi.org/10.1021/acssynbio.1c00309	Micro-Eukaryots	PKS_BGC
New entry		skyrin / rugulosin A	Intertwined Biosynthesis of Skyrin and Rugulosin A Underlies the Formation of Cage-Structured Bisanthraquinones	https://doi.org/10.1021/jacs.1c05421	Micro-Eukaryots	PKS_BGC
New entry		CJ-20,557 / duricamidepside	Depside Bond Formation by the Starter-Unit Acyltransferase Domain of a Fungal Polyketide Synthase	https://doi.org/10.1021/jacs.2c08585	Micro-Eukaryots	PKS_BGC	NRPS_BGC
New entry		emindole DA	Generation of Alternate Indole Diterpene Architectures in Two Species of Aspergilli	https://doi.org/10.1021/jacs.2c11170	Micro-Eukaryots	Terpene_BGC
New entry		AS2077715 / funiculosin	Biosynthesis of AS2077715 and Funiculosin: Pathway Reconstitution and Identification of Enzymes that Form the All-cis Cyclopentanetetraol Moiety	https://doi.org/10.1021/jacs.3c01681	Micro-Eukaryots	PKS_BGC	NRPS_BGC
New entry		stachysalicyloids A–D	Ketoreductase Domain-Catalyzed Polyketide Chain Release in Fungal Alkyl Salicylaldehyde Biosynthesis	https://doi.org/10.1021/jacs.3c02011	Micro-Eukaryots	PKS_BGC
New entry		Cytosporones	Biosynthesis of Cytosporones in Leotiomycetous Filamentous Fungi	https://doi.org/10.1021/jacs.3c14066	Micro-Eukaryots	PKS_BGC
New entry		Erinacine	Efficient Reconstitution of Basidiomycota Diterpene Erinacine Gene Cluster in Ascomycota Host Aspergillus oryzae Based on Genomic DNA Sequences	https://doi.org/10.1021/jacs.9b08935	Micro-Eukaryots	Terpene_BGC
New entry		thermolides	Heterologous and Engineered Biosynthesis of Nematocidal Polyketide–Nonribosomal Peptide Hybrid Macrolactone from Extreme Thermophilic Fungi	https://doi.org/10.1021/jacs.9b11410	Micro-Eukaryots	PKS_BGC	NRPS_BGC
New entry		cordypyrone A-B	Heterologous expression of a natural product biosynthetic gene cluster from Cordyceps militaris	https://doi.org/10.1038/s41429-021-00478-3	Micro-Eukaryots	PKS_BGC
New entry		malformin	Uncovering secondary metabolite evolution and biosynthesis using gene cluster networks and genetic dereplication	https://doi.org/10.1038/s41598-018-36561-3	Micro-Eukaryots	NRPS_BGC
New entry		nectrianolin	Isolation, (bio)synthetic studies and evaluation of antimicrobial properties of drimenol-type sesquiterpenes of Termitomyces fungi	https://doi.org/10.1038/s42004-023-00871-z	Micro-Eukaryots	Terpene_BGC
New entry		penisentene / penisentenol / penisentone	Genome mining reveals a new cyclopentane-forming sesterterpene synthase with unprecedented stereo-control	https://doi.org/10.1039/D2QO00983H	Micro-Eukaryots	Terpene_BGC
New entry		germacradienol	A terpene cyclase from Aspergillus ustus is involved in the biosynthesis of geosmin precursor germacradienol	https://doi.org/10.1039/D2RA05033A	Micro-Eukaryots	Terpene_BGC
New entry		multiforisin H	Total biosynthesis of fungal tetraketide pyrones	https://doi.org/10.1039/D3CC04758J	Micro-Eukaryots	PKS_BGC
New entry		luteodienoside A	Discovery and heterologous biosynthesis of glycosylated polyketide luteodienoside A reveals unprecedented glucinol-mediated product offloading by a fungal carnitine O-acyltransferase domain	https://doi.org/10.1039/D3SC05008D	Micro-Eukaryots	PKS_BGC
New entry		drimane-phthalide hybrid	Global genome mining-driven discovery of an unusual biosynthetic logic for fungal polyketide–terpenoid hybrids	https://doi.org/10.1039/D3SC06001B	Micro-Eukaryots	PKS_BGC	Terpene_BGC
New entry		Xylomyrocins	Chemometrics and genome mining reveal an unprecedented family of sugar acid–containing fungal nonribosomal cyclodepsipeptides	https://doi.org/10.1073/pnas.2123379119	Micro-Eukaryots	NRPS_BGC
New entry		β-carboline	A bacterial-like Pictet–Spenglerase drives the evolution of fungi to produce β-carboline glycosides together with separate genes	https://doi.org/10.1073/pnas.2303327120	Micro-Eukaryots	Exotic_BGC
New entry		cytochalasans	A gene cluster encoding a nonribosomal peptide synthetase-like enzyme catalyzes γ-aromatic butenolides	https://doi.org/10.1080/10286020.2024.2311150	Micro-Eukaryots	NRPS_BGC
New entry		non-canonical isocyanide synthase	Mining for a new class of fungal natural products: the evolution, diversity, and distribution of isocyanide synthase biosynthetic gene clusters	https://doi.org/10.1093/nar/gkad573	Micro-Eukaryots	Exotic_BGC
New entry		austalide F	Orthoester formation in fungal meroterpenoid austalide F biosynthesis	https://doi.org/10.1098/rstb.2022.0037	Micro-Eukaryots	PKS_BGC	Terpene_BGC
New entry		chanoclavine-I aldehyde	Genome mining reveals the presence of a conserved gene cluster for the biosynthesis of ergot alkaloid precursors in the fungal family Arthrodermataceae	https://doi.org/10.1099/mic.0.056796-0	Micro-Eukaryots	Exotic_BGC
New entry		borosin	Computationally guided exploration of borosin biosynthetic strategies	https://doi.org/10.1101/2024.01.09.574750	Micro-Eukaryots	RiPP_BGC
New entry		chalkophomycin	Elucidation of chalkophomycin biosynthesis reveals N-hydroxypyr-role-forming enzymes	https://doi.org/10.1101/2024.01.24.577118	Micro-Eukaryots	NRPS_BGC
New entry		beauvericin	Sound of silence: the beauvericin cluster in Fusarium fujikuroi is controlled by cluster-specific and global regulators mediated by H3K27 modification	https://doi.org/10.1111/1462-2920.13576	Micro-Eukaryots	NRPS_BGC
New entry		solanapyrone A	Production of the antibiotic secondary metabolite solanapyrone A by the fungal plant pathogen Ascochyta rabiei during fruiting body formation in saprobic growth	https://doi.org/10.1111/1462-2920.13673	Micro-Eukaryots	PKS_BGC
New entry		malpicyclins and malpibaldins	Bacterial-Like Nonribosomal Peptide Synthetases Produce Cyclopeptides in the Zygomycetous Fungus Mortierella alpina	https://doi.org/10.1128/AEM.02051-20	Micro-Eukaryots	NRPS_BGC
New entry		(CriC-cyclic dipeptide)	Efficient production of a cyclic dipeptide (cyclo-TA) using heterologous expression system of filamentous fungus Aspergillus oryzae	https://doi.org/10.1186/s12934-022-01872-8	Micro-Eukaryots	NRPS_BGC
New entry		orsellinic acid	High-efficient production of mushroom polyketide compounds in a platform host Aspergillus oryzae	https://doi.org/10.1186/s12934-023-02071-9	Micro-Eukaryots	PKS_BGC
New entry		rasfonin	Genome analysis of Cephalotrichum gorgonifer and identification of the biosynthetic pathway for rasfonin, an inhibitor of KRAS dependent cancer	https://doi.org/10.1186/s40694-023-00158-x	Micro-Eukaryots	PKS_BGC
New entry		ergonovine, lysergic acid alpha-hydroxyethylamide, ergobalansine	Plant-Symbiotic Fungi as Chemical Engineers: Multi-Genome Analysis of the Clavicipitaceae Reveals Dynamics of Alkaloid Loci	https://doi.org/10.1371/journal.pgen.1003323	Micro-Eukaryots	Exotic_BGC
New entry		paxilline, terpendole K	Plant-Symbiotic Fungi as Chemical Engineers: Multi-Genome Analysis of the Clavicipitaceae Reveals Dynamics of Alkaloid Loci	https://doi.org/10.1371/journal.pgen.1003323	Micro-Eukaryots	Terpene_BGC
New entry		cycloleucine	Discovery and Characterization of Pyridoxal 5’-Phosphate-Dependent Cycloleucine Synthases	https://doi.org/10.26434/chemrxiv-2024-vbxz9	Micro-Eukaryots	Exotic_BGC
New entry		Fugralins	Filling out the gaps – identification of fugralins as products of the PKS2 cluster in Fusarium graminearum	https://doi.org/10.3389/ffunb.2023.1264366	Micro-Eukaryots	PKS_BGC
New entry		Hexylaconitic acid A	Biosynthesis of Alkylcitric Acids in Aspergillus niger Involves Both Co-localized and Unlinked Genes	https://doi.org/10.3389/fmicb.2020.01378	Micro-Eukaryots	Exotic_BGC
New entry		macrophasetins	Discovery and biosynthesis of macrophasetins from the plant pathogen fungus Macrophomina phaseolina	https://doi.org/10.3389/fmicb.2022.1056392	Micro-Eukaryots	PKS_BGC	NRPS_BGC
New entry		Ilicicolin H	Trichoderma reesei Contains a Biosynthetic Gene Cluster That Encodes the Antifungal Agent Ilicicolin H	https://doi.org/10.3390/jof7121034	Micro-Eukaryots	PKS_BGC	NRPS_BGC
New entry		xylariolide D	Biosynthesis of xylariolide D in Penicillium crustosum implies a chain branching reaction catalyzed by a highly reducing polyketide synthase	https://doi.org/10.3390/jof8050493	Micro-Eukaryots	PKS_BGC
New entry		Oxopyrrolidine A / Oxopyrrolidine B	Identification of PKS-NRPS Hybrid Metabolites in Marine-Derived Penicillium oxalicum	https://doi.org/10.3390/md20080523	Micro-Eukaryots	PKS_BGC	NRPS_BGC
New entry		fusaproliferin	Identification and Functional Characterization of the Gene Cluster Responsible for Fusaproliferin Biosynthesis in Fusarium proliferatum	https://doi.org/10.3390/toxins13070468	Micro-Eukaryots	Terpene_BGC
New entry		ergot alkaloids	Evolution of the Ergot Alkaloid Biosynthetic Gene Cluster Results in Divergent Mycotoxin Profiles in Claviceps purpurea Sclerotia	https://doi.org/10.3390/toxins13120861	Micro-Eukaryots	NRPS_BGC
New entry		variecolin	Genomics-driven derivatization of the bioactive fungal sesterterpenoid variecolin: Creation of an unnatural analogue with improved anticancer properties	https://pubmed.ncbi.nlm.nih.gov/38261827/	Micro-Eukaryots	Terpene_BGC
Existing entry	BGC0001237	thiolactomycin			Bacterial	PKS_BGC			add tailoring esymes reactions to BGC0001237 (MITE) https://doi.org/10.1002/cbic.201700090
Existing entry	BGC0001485	Chuangxinmycin			Bacterial	Exotic_BGC			link tailoring esymes reactions to BGC0001485 (MITE) https://doi.org/10.1016/j.apsb.2017.07.005
Existing entry	BGC0002514	Julichrome			Bacterial	PKS_BGC			annotate tailoring ensymes https://doi.org/10.1021/acs.orglett.0c02469
Existing entry	BGC0000459	griseoviridin			Bacterial	NRPS_BGC	PKS_BGC		add tailoring esymes reactions to BGC0000459 (MITE) https://doi.org/10.1002/cbic.201400062
Existing entry	BGC0000691	acarbose			Bacterial	Exotic_BGC			potentially add also references within https://doi.org/10.1038/s41467-022-31232-4
Existing entry	BGC0000311	balhimycin			Bacterial	NRPS_BGC
Existing entry	BGC0000384	lyngbyatoxin			Bacterial	NRPS_BGC			https://github.com/mibig-secmet/mibig-json/issues/282
Existing entry	BGC0000432	streptothricin			Bacterial	Exotic_BGC			https://github.com/mibig-secmet/mibig-json/issues/289
Existing entry	BGC0000455	vancomycin			Bacterial	NRPS_BGC
Existing entry	BGC0000468	bottromycin A2			Bacterial	RiPP_BGC
Existing entry	BGC0000469	bottromycin A2			Bacterial	RiPP_BGC
Existing entry	BGC0000470	bottromycin A2			Bacterial	RiPP_BGC
Existing entry	BGC0000581	microcin J25			Bacterial	RiPP_BGC			https://github.com/mibig-secmet/mibig-json/issues/312 https://github.com/mibig-secmet/mibig-json/issues/302 https://github.com/mibig-secmet/mibig-json/issues/171
Existing entry	BGC0001106	oxazolomycin			Bacterial	NRPS_BGC	PKS_BGC		https://github.com/mibig-secmet/mibig-json/issues/261
Existing entry	BGC0001157	bottromycin A2			Bacterial	RiPP_BGC
Existing entry	BGC0001356	paeninodin			Bacterial	RiPP_BGC
Existing entry	BGC0001455	antimycin A1B			Bacterial	NRPS_BGC	PKS_BGC		https://github.com/mibig-secmet/mibig-json/issues/296
Existing entry	BGC0001955	keratinimicin C			Bacterial	NRPS_BGC	Exotic_BGC		https://github.com/mibig-secmet/mibig-json/issues/188
Existing entry	BGC0002043	cittilin A			Bacterial	RiPP_BGC			https://github.com/mibig-secmet/mibig-json/issues/310
Existing entry	BGC0002084	biarylitide YYH			Bacterial	RiPP_BGC			https://github.com/mibig-secmet/mibig-json/issues/307
Existing entry	BGC0002099	biarylitide YFH			Bacterial	RiPP_BGC			https://github.com/mibig-secmet/mibig-json/issues/308
Existing entry	BGC0002129	metathramycin			Bacterial	PKS_BGC
Existing entry	BGC0002131	aurantoside A			Bacterial	NRPS_BGC	PKS_BGC	Exotic_BGC
Existing entry	BGC0002134	leupeptin			Bacterial	Exotic_BGC
Existing entry	BGC0002347	cyanogramide D			Bacterial	Exotic_BGC			https://github.com/mibig-secmet/mibig-json/issues/288
Existing entry	BGC0002353	Sch40832			Bacterial	RiPP_BGC	Exotic_BGC		https://github.com/mibig-secmet/mibig-json/issues/313
Existing entry	BGC0002354	huimycin			Bacterial	Exotic_BGC			https://github.com/mibig-secmet/mibig-json/issues/306
Existing entry	BGC0002429	higginsianin A			Bacterial	Terpene_BGC	PKS_BGC		https://github.com/mibig-secmet/mibig-json/issues/305
Existing entry	BGC0002681	rhizoferrin			Bacterial	Exotic_BGC			https://github.com/mibig-secmet/mibig-json/issues/290
Existing entry	BGC0001032	Oocydin A			Bacterial	PKS_BGC	NRPS_BGC		https://doi.org/10.1002/anie.202116614 https://doi.org/10.1002/anie.202206385 https://doi.org/10.1016/j.str.2023.02.010
Existing entry	BGC0002046	Lobatamide			Bacterial	PKS_BGC	NRPS_BGC		https://doi.org/10.1002/anie.202304481
Existing entry	BGC0000614	Thiostrepton			Bacterial	RiPP_BGC			Biosynthesis of the secondary macrocycle in thiostrepton https://doi.org/10.1073/pnas.1612607113
Existing entry	BGC0002353	Sch-40832			Bacterial	RiPP_BGC			elucidation of heterocyclic core biosynthesis https://doi.org/10.1021/jacs.1c05956
Existing entry	BGC0000239	Landomycin A			Bacterial	PKS_BGC	PKS_BGC		https://doi.org/10.1007/s00253-018-09601-1
Existing entry	BGC0001593	ficellomycin			Bacterial	NRPS_BGC			might update BGC0000960 as well? https://doi.org/10.1021/jacs.2c12507
Existing entry	BGC0000805 (retired)	moenomycin A			Bacterial	Exotic_BGC	Exotic_BGC		conversion of nosokomycins into moenomycins A and G. Separate pathway for C5N unit https://doi.org/10.1111/mmi.12437
Existing entry	BGC0002300	albomycin			Bacterial	NRPS_BGC			https://doi.org/10.1016/j.jbc.2023.104573
Existing entry	BGC0000043	curacin A			Bacterial	PKS_BGC	NRPS_BGC		Cyanobacteria, Incomplete loci, incomplete metadata. Compare taxonomy with BGC0001165 to check for duplication of pathway
Existing entry	BGC0000979	cylindrospermopsin			Bacterial	NRPS_BGC	PKS_BGC		Cyanobacteria, Incorrrect loci
Existing entry	BGC0000980	cylindrospermopsin			Bacterial	NRPS_BGC	PKS_BGC		Cyanobacteria, Incorrrect loci
Existing entry	BGC0001479	anabaenopeptin NZ857			Bacterial	NRPS_BGC			Cyanobacteria, Add gene names
Existing entry	BGC0001440	cystargolide			Bacterial	Exotic_BGC			Please make sure it's the same strain https://doi.org/10.1016/j.jbc.2023.105507
Existing entry	BGC0002085	everninomicin Q; everninomicin S; everninomicin R			Bacterial	Exotic_BGC			https://doi.org/10.1021/acschembio.3c00693
Existing entry	BGC0002116	darobactin A			Bacterial	RiPP_BGC			https://doi.org/10.1016/j.chembiol.2023.06.011 https://doi.org/10.1021/jacs.3c04355
Existing entry	BGC0000388	mannopeptimycin			Bacterial	NRPS_BGC			https://doi.org/10.1021/acs.biochem.3c00428
Existing entry	BGC0002701	paenithopeptin mA5			Bacterial	RiPP_BGC			firmicutes; check if it should be its own entry (I see paenithopeptin mA5, but ref from same group on BGC0002701 has congeners A-E). Also, correct metabolite name in BGC0002701 https://doi.org/10.1021/acschembio.2c00849
Existing entry	BGC0001150	pamamycin			Bacterial	PKS_BGC			Reference including information about operons in BGC, add reference to the existing entry https://doi.org/10.1186/s12934-023-02231-x
Existing entry	BGC0002381	tambjamine BE-18591			Bacterial	PKS_BGC			Current entry has the preprint version of this paper https://doi.org/10.1021/acschembio.2c00685
Existing entry	BGC0001925	altemicidin			Bacterial	Exotic_BGC			Add annotations from this reference to the existing entry https://doi.org/10.1038/s41586-021-04214-7
Existing entry	BGC0000430	spumigin E			Bacterial	NRPS_BGC	PKS_BGC		Cyanobacteria, Add gene names
Existing entry	BGC0000471	viridisamide A			Bacterial	RiPP_BGC			Cyanobacteria, Add gene names
Existing entry	BGC0000483	aeruginosamide B			Bacterial	RiPP_BGC			Cyanobacteria, Add gene names
Existing entry	BGC0001632	kawaguchipeptin A			Bacterial	RiPP_BGC			Cyanobacteria, incomplete genetic loci and gene names
Existing entry	BGC0002632	varlaxin 1046A			Bacterial	NRPS_BGC			Cyanobacteria, Add gene names
Existing entry	BGC0001140	Platensimycin/Platencin/Platensilin			Bacterial	Terpene_BGC			https://doi.org/10.1021/acschembio.0c00773
Existing entry	BGC0001378	tiancimycin			Bacterial	PKS_BGC			https://doi.org/10.1038/s41589-023-01476-2
Existing entry	BGC0001611	Guangnanmycin			Bacterial	PKS_BGC	NRPS_BGC		https://doi.org/10.1038/s41467-021-25798-8
Existing entry	BGC0001520	aurantinin			Bacterial	PKS_BGC			https://doi.org/10.1007/s00253-023-12481-9
Existing entry	BGC0002643	Aetokthonotoxin			Bacterial	Exotic_BGC			cyanobacteria https://doi.org/10.1021/jacs.1c12778
Existing entry	BGC0001568	cytorhodin			Bacterial	PKS_BGC			https://doi.org/10.1038/s42003-019-0699-5
Existing entry	BGC0002593	lecanoric acid, orsellinic acid, olivetoric acid, physodic acid			Bacterial	PKS_BGC			has been retired due to missing annotations https://doi.org/10.1016/j.mec.2021.e00172
Existing entry	BGC0001179	rishirilide A/B			Bacterial	PKS_BGC			tailoring enzymes for rishirilide biosynthesis https://doi.org/10.1007/s12033-021-00314-x https://doi.org/10.1021/jacs.9b12736
Existing entry	BGC0000724	streptomycin			Bacterial	Exotic_BGC			regulatory gene not assigned, irrelevant citations included
Existing entry	BGC0002373	Bonnevillamides D and E			Bacterial	NRPS_BGC			https://doi.org/10.1021/acs.joc.1c00360
Existing entry	BGC0002374	pulvomycin A-D			Bacterial	PKS_BGC			https://doi.org/10.1021/acs.orglett.0c01249
Existing entry	BGC0002385	dumulmycin			Bacterial	PKS_BGC			https://doi.org/10.1021/acs.orglett.1c00847
Existing entry	BGC0000032	A23187			Bacterial	PKS_BGC			The compound is more commonly known as calcimycin - maybe the name should be changed?; OR add calcimycin as metabolite alias https://doi.org/10.1038/s41467-023-36989-w
Existing entry	BGC0001523	azalomycin			Bacterial	PKS_BGC			https://doi.org/10.1038/s41467-023-36213-9
Existing entry	BGC0002497	Hexacosalactone A			Bacterial	Exotic_BGC			https://doi.org/10.1128/aem.01958-22
Existing entry	BGC0001599	fragin			Bacterial	NRPS_BGC			https://doi.org/10.1038/s41467-018-03690-2
Existing entry	BGC0001599	valdiazen			Bacterial	NRPS_BGC			https://doi.org/10.1038/s41467-018-03690-2
Existing entry	BGC0000038	Coelimycin P1			Bacterial	PKS_BGC	PKS_BGC	PKS_BGC	neither in database or in this file; compelte annotation from paper and unpublished results https://doi.org/10.1039/C2SC20410J
Existing entry	BGC0001819	venemycin			Bacterial	PKS_BGC	PKS_BGC	PKS_BGC	structure missing. Species missing information
Existing entry	BGC0000165	fidaxomicin			Bacterial	PKS_BGC			adds aliases to metabolite https://doi.org/10.1128/spectrum.02702-23
Existing entry	BGC0001487	3,7-dihydroxytropolone			Bacterial	Exotic_BGC			Corrected annotations of existing genes in the BGC https://doi.org/10.1128/AEM.00349-18
Existing entry	BGC0001562	curacomycin			Bacterial	NRPS_BGC			Partial gene cluster should be merged into dechlorocuracomycin (BGC0001569) and this gene cluster should be renamed to curacomycin - both products should be listed; Three different entries for curacomycin gene cluster - dechlorocuracomycin appears to be complete but does not contain regular curacomycin NRP https://doi.org/10.1002/ajoc.201700433
Existing entry	BGC0002051	Pyridindolol			Bacterial	Exotic_BGC			https://doi.org/10.1038/s41598-021-84833-2
Existing entry	BGC0001094	enacyloxin			Bacterial	PKS_BGC			I don't have access to the article rn to confirm it's the same strain as BGC0001094, but both refs are from Greg Challis https://doi.org/10.1038/s41557-019-0309-7
Existing entry	BGC0000360	GE81112			Bacterial	NRPS_BGC			getF and getI are alpha-ketoglutarate dependent hydroxylases (producing 3-hydroxy-l-pipecolic acid and 4-hydroxy-citrulline respectively)
Existing entry	BGC0000378	kutzneride			Bacterial	NRPS_BGC			Missing gene annotations
Existing entry	BGC0000437	syringomycin			Bacterial	NRPS_BGC			syrP is an alpha-ketoglutarate dependent PCP-Asp hydroxylase; lots of alpha-ketoglutarate depedent dioxygenases are labelled as SyrP proteins across the database
Existing entry	BGC0001562	dechlorocucomycin			Bacterial	NRPS_BGC			Rename curacomycin and include both curacomycin and dechlorocuracomycin as both products; SNOUR_12600 is a flavin reductase; SNOUR_12630 is a alpha-ketoglutarate dependent (asparagine) hydroxylase
Existing entry	BGC0001468	bicyclomycin			Bacterial	Exotic_BGC			https://doi.org/10.1038/s41598-019-56747-7
Existing entry	BGC0000396	nodularin			Bacterial	PKS_BGC	NRPS_BGC		Cyanobacteria, Incomplete loci. I now have the entire genome of this organism and can update the entry
Existing entry	BGC0000668	12-epi-hapalindole C isonitrile			Bacterial	Exotic_BGC			Cyanobacteria,Add gene names
Existing entry	BGC0000824	scytonemin			Bacterial	Exotic_BGC			cyanobacteria; original article from 2009, check if resequencing can revive entry https://doi.org/10.1186/1471-2164-10-336
Existing entry	BGC0000887	saxitoxins			Bacterial	Exotic_BGC			Cyanobacteria, Missing sxtC
Existing entry	BGC0001071	nosperin			Bacterial	PKS_BGC	NRPS_BGC		Cyanobacteria, Add gene names
Existing entry	BGC0001126	12-epi-hapalindole J			Bacterial	Exotic_BGC			Cyanobacteria, Add gene names
Existing entry	BGC0001467	hapalosin			Bacterial	NRPS_BGC	PKS_BGC		Cyanobacteria, Add gene names; update open reading frame of hapD to reflect changes identified in D'Agostino and Gulder ACS Syn. Biol. 2018. New compounds identified in doi.org/10.1002/anie.202015105 --> add to entry
Existing entry	BGC0001490	polybrominated diethyl ethers			Bacterial	Exotic_BGC			Cyanobacteria, Add gene names; check genetic loci. Entry may have errors in open reading frames; update compounds produced. Refer to D'Agostino Nat. Prod. Rep. 2024
Existing entry	BGC0002677	nostoclide N1			Bacterial	Exotic_BGC			Cyanobacteria, Error, this entry is switched with entry BGC0002711 nostovalerolactone
Existing entry	BGC0002711	nostovalerolactone			Bacterial	Exotic_BGC			Cyanobacteria, Error, this entry is switched with entry BGC0002677 nostoclide N already on the list of fixes for entries with Paul D'Agostino https://doi.org/10.1002/anie.202204545
Existing entry	BGC0000844	clavulanic acid			Bacterial	Exotic_BGC			https://github.com/mibig-secmet/mibig-json/issues/295
Existing entry	BGC0002650	Aurodox			Bacterial	PKS_BGC	NRPS_BGC		previously retired entry dure to missing annotations, now has experiemntal data https://doi.org/10.1128/aem.00692-22
Existing entry	BGC0001703	nocuolin A			Bacterial	Exotic_BGC			cyanobacteria https://doi.org/10.1021/acschembio.2c00464
Existing entry	BGC0002623	microginins			Bacterial	PKS_BGC	NRPS_BGC		cyanobacteria; current ref is the preprint version of this publication https://doi.org/10.1021/acssynbio.2c00389 Cyanobacteria, Add gene names
Existing entry	BGC0002625	Desmamide A–C			Bacterial	PKS_BGC	NRPS_BGC		cyanobacteria; current ref is the preprint version of this publication https://doi.org/10.1021/acs.jnatprod.2c00162
Existing entry	BGC0000395	nocardicin A			Bacterial	NRPS_BGC			verify it's an update and not a homolog BGC from another strain that would need its own entry https://doi.org/10.1038/s41467-019-11740-6
Existing entry	BGC0001845	alpiniamide, nargenicin			Bacterial	PKS_BGC	NRPS_BGC		https://github.com/mibig-secmet/mibig-json/issues/329 Update and add reference https://doi.org/10.1002/chem.201904053 Adds aditional information on tailoring enzymes https://doi.org/10.1021/acschembio.9b01034
Existing entry	BGC0002050	necroxime A			Bacterial	PKS_BGC			Update necroxime entry https://doi.org/10.1073/pnas.2110669118
Existing entry	BGC0000001	abyssomicin C			Bacterial	PKS_BGC			Missing AbyU, diels alderase cyclisation enzyme, GBK file missing 'gene' feature as parent of 'CDS' feature for 'orfQ'
Existing entry	BGC0002687	massiliachelin			Bacterial	PKS_BGC	NRPS_BGC		Missing PKS gene, needs additional reference and new compounds accosiated
Existing entry	BGC0000580	xanthomonins			Bacterial	RiPP_BGC			missing RiPP class, missing gene name; xanthomonin I and II are in the dataset but not xanthomonin III https://doi.org/10.1002/anie.201309267
Existing entry	BGC0001494	acinetodin			Bacterial	RiPP_BGC			missing RiPP class, missing gene name and function
Existing entry	BGC0001639	klebsidin			Bacterial	RiPP_BGC			missing RiPP class, missing gene name and function
Existing entry	BGC0001889	fusilassin			Bacterial	RiPP_BGC			missing RiPP class, missing citation
Existing entry	BGC0002150	triculamin			Bacterial	RiPP_BGC			missing biosynthetic class, missing bioactivity, missing gene function
Existing entry	BGC0002289	leepeptin			Bacterial	RiPP_BGC			incorrect/missing name
Existing entry	BGC0002322	citrocin			Bacterial	RiPP_BGC			missing biosynthetic class, missing B gene
Existing entry	BGC0002325	mycetohabin-16			Bacterial	RiPP_BGC			missing biosynthetic class, missing gene annotations and names
Existing entry	BGC0000230	griseorhodin A			Bacterial	PKS_BGC			Describes tailoring enzymes from griseorhodin A biosynthesis https://doi.org/10.1002/anie.202109384
Existing entry	BGC0000230	griseorhodin A			Bacterial	PKS_BGC			Describes tailoring enzymes from griseorhodin A biosynthesis https://doi.org/10.1038/s41467-021-21432-9
Existing entry	BGC0000932	tropodithietic acid			Bacterial	Exotic_BGC			https://doi.org/10.1021/jacs.1c04996
Existing entry	BGC0001614	hassallidin E			Bacterial	NRPS_BGC			Cyanobacteria, Add gene names
Existing entry	BGC0000280 BGC0000281	2,4-diacetylphloroglucinol			Bacterial	PKS_BGC			group has apparently characterized more genes in the pathway in other articles. BGCs 280 and 281 are from different strains, check which entry needs to be updated https://doi.org/10.3390/antibiotics12020260
Existing entry	BGC0000359	fuscachelin			Bacterial	NRPS_BGC			https://doi.org/10.3389/fctls.2023.1184959
Existing entry	BGC0000962	barbamide			Bacterial	PKS_BGC	NRPS_BGC		cyanobacteria; Same pathway as in MIBiG entry, but verify it's the same strain https://doi.org/10.1021/jacs.2c10277
Existing entry	BGC0001559	crocagins			Bacterial	RiPP_BGC			https://doi.org/10.1038/s41557-023-01153-w
Existing entry	BGC0000887	Saxitoxin, neosaxitoxin			Bacterial	Exotic_BGC			Cyanobacteria, Missing components and species
Existing entry	BGC0001000	hectochlorin			Bacterial	NRPS_BGC	PKS_BGC		Cyanobacteria, Add gene names
Existing entry	BGC0001001	jamaicamide A			Bacterial	PKS_BGC	NRPS_BGC		Cyanobacteria, Add gene names
Existing entry	BGC0002457	alazopeptin			Bacterial	Exotic_BGC			https://doi.org/10.1002/anie.202100462 https://doi.org/10.1002/cbic.202100700
Existing entry	BGC0000406	phosphinothricin (bialaphos)			Bacterial	Exotic_BGC			https://doi.org/10.1128/AEM.70.12.7093-7102.2004
Existing entry	BGC0000952	pristinamycin			Bacterial	PKS_BGC	NRPS_BGC		https://doi.org/10.1111/j.1751-7915.2010.00213.x
Existing entry	BGC0000459	surugamides A-F			Bacterial	NRPS_BGC			https://doi.org/10.1002/cbic.201600350
Existing entry	BGC0000194	Actinorhodin			Bacterial	PKS_BGC			https://doi.org/10.1002/anie.202214400
Existing entry	BGC0000314	bromoalterochromide			Bacterial	NRPS_BGC	PKS_BGC		https://github.com/mibig-secmet/mibig-json/issues/331
Existing entry	BGC0000412	pyochelin			Bacterial	NRPS_BGC			https://doi.org/10.1038/s41467-022-28284-x
Existing entry	BGC0000458	viomycin			Bacterial	NRPS_BGC			https://github.com/mibig-secmet/mibig-json/issues/301
Existing entry	BGC0000476	patellamide B			Bacterial	RiPP_BGC			Cyanobacteria, Incomplete loci
Existing entry	BGC0000478	patellin 6			Bacterial	RiPP_BGC			Cyanobacteria, Incomplete loci
Existing entry	BGC0000481	trichamide			Bacterial	RiPP_BGC			Cyanobacteria, Add gene names
Existing entry	BGC0000482	trunkamide			Bacterial	RiPP_BGC			Cyanobacteria, Incomplete loci
Existing entry	BGC0000608	nocathiacin			Bacterial	RiPP_BGC			https://github.com/mibig-secmet/mibig-json/issues/315
Existing entry	BGC0000661	geosmin			Bacterial	Terpene_BGC			Cyanobacteria,Add gene names
Existing entry	BGC0000830	violacein			Bacterial	Exotic_BGC			https://github.com/mibig-secmet/mibig-json/issues/326
Existing entry	BGC0000871	VEPE			Bacterial	Exotic_BGC			https://github.com/mibig-secmet/mibig-json/issues/321
Existing entry	BGC0000890	pentabromopseudilin			Bacterial	Exotic_BGC			https://github.com/mibig-secmet/mibig-json/issues/323
Existing entry	BGC0000891	pentabromopseudilin			Bacterial	Exotic_BGC			https://github.com/mibig-secmet/mibig-json/issues/324
Existing entry	BGC0000915	mitomycin			Bacterial	Exotic_BGC			https://github.com/mibig-secmet/mibig-json/issues/325
Existing entry	BGC0000935	esmeraldin			Bacterial	Exotic_BGC			https://github.com/mibig-secmet/mibig-json/issues/332
Existing entry	BGC0000938	fosfomycin			Bacterial	Exotic_BGC			https://github.com/mibig-secmet/mibig-json/issues/333
Existing entry	BGC0001050	thalassospiramide			Bacterial	NRPS_BGC	PKS_BGC		https://github.com/mibig-secmet/mibig-json/issues/314
Existing entry	BGC0001064	cylindrocyclophane D			Bacterial	PKS_BGC			Cyanobacteria, Add gene names
Existing entry	BGC0001085	teleocidin			Bacterial	NRPS_BGC	Terpene_BGC		https://doi.org/10.1038/s41429-018-0069-4
Existing entry	BGC0001155	GE2270			Bacterial	RiPP_BGC			https://github.com/mibig-secmet/mibig-json/issues/303
Existing entry	BGC0001207	teixobactin			Bacterial	NRPS_BGC			https://github.com/mibig-secmet/mibig-json/issues/286
Existing entry	BGC0001458	salinipostin			Bacterial	Exotic_BGC			https://github.com/mibig-secmet/mibig-json/issues/327
Existing entry	BGC0001525	bartoloside 2			Bacterial	Exotic_BGC			Cyanobacteria, Add gene names
Existing entry	BGC0001561	curacomycin			Bacterial	NRPS_BGC			Partial gene cluster should be merged into dechlorocuracomycin (BGC0001569) and this gene cluster should be renamed to curacomycin - both products should be listed
Existing entry	BGC0001577	divamide B			Bacterial	RiPP_BGC			Cyanobacteria, incomplete genetic loci
Existing entry	BGC0001656	luminaolide			Bacterial	PKS_BGC			Cyanobacteria, Add gene names
Existing entry	BGC0001733	PlpA			Bacterial	RiPP_BGC			Cyanobacteria, Add gene names
Existing entry	BGC0001745	PlpA			Bacterial	RiPP_BGC			Cyanobacteria, Add gene names
Existing entry	BGC0001798	tetrapetalones			Bacterial	PKS_BGC			entry is retired for lack of publication, so this is possibly it, compare with json file https://doi.org/10.1021/acs.jnatprod.3c00813
Existing entry	BGC0001867	prochlorosins			Bacterial	RiPP_BGC			Cyanobacteria, Add gene names; check genetic loci and BGC ORFs. Check citations, check produced compounds https://doi.org/10.1128/spectrum.03611-23
Existing entry	BGC0001879	tailocins			Bacterial	RiPP_BGC			https://github.com/mibig-secmet/mibig-json/issues/322
Existing entry	BGC0001957, BGC0002054	amipurimycin			Bacterial	PKS_BGC			Describes a part of amipurimycin. Seems like it's using genes from Streptomyces sp. SN-C1, but currently no amipurimycin entry in MIBiG from that strain. A possible new entry for SN-C1 might be necessary? check also ref. 6 (also, MIBiG is currently down, so if it's an update, not really sure to which of the two entries; there is a third entry that was retired) https://doi.org/10.1038/s41467-023-4…
Existing entry	BGC0001962	hierridin B			Bacterial	PKS_BGC			Cyanobacteria, Add gene names; check BGC ORFs
Existing entry	BGC0002049	microviridin N1-N9			Bacterial	RiPP_BGC			Cyanobacteria, Add gene names
Existing entry	BGC0002061	nostopeptolide A1			Bacterial	NRPS_BGC			Cyanobacteria, Add gene names
Existing entry	BGC0002069	styrolide			Bacterial	Exotic_BGC			https://github.com/mibig-secmet/mibig-json/issues/328
Existing entry	BGC0002132	methanobactin			Bacterial	RiPP_BGC			https://github.com/mibig-secmet/mibig-json/issues/330
Existing entry	BGC0002293	ohmyungsamycin A, B			Bacterial	NRPS_BGC			Missing functions e.g. ohmK should be a heme-dependent 4-tryptophan hydroxylase, ohmJ a 4-hydroxy-tryptophan O-methyltransferase
Existing entry	BGC0002380	microviridin 1777			Bacterial	RiPP_BGC			Cyanobacteria, Add gene names
Existing entry	BGC0002411	cyanochelin A			Bacterial	NRPS_BGC	PKS_BGC		Cyanobacteria, Add gene names
Existing entry	BGC0002470	synechobactin C9			Bacterial	Exotic_BGC			Cyanobacteria, Check literature and biosynthesis
Existing entry	BGC0002484	scytocyclamide A			Bacterial	NRPS_BGC	PKS_BGC		Cyanobacteria, Add gene names
Existing entry	BGC0002486	tolypamide			Bacterial	RiPP_BGC			Cyanobacteria, Add gene names
Existing entry	BGC0002532	anachelin			Bacterial	PKS_BGC	NRPS_BGC		Cyanobacteria, Add gene names
Existing entry	BGC0002572	heinamide A1			Bacterial	PKS_BGC	NRPS_BGC		Cyanobacteria, Add gene names
Existing entry	BGC0002624	fischerazole A			Bacterial	NRPS_BGC	PKS_BGC		Cyanobacteria, Add gene names
Existing entry	BGC0002626	microviridin 1688			Bacterial	RiPP_BGC			Cyanobacteria, Add gene names
Existing entry	BGC0002627	kamptornamide			Bacterial	RiPP_BGC			Cyanobacteria, Add gene names
Existing entry	BGC0002629	limnothamide			Bacterial	RiPP_BGC			Cyanobacteria, Add gene names
Existing entry	BGC0002633	schizokinen			Bacterial	NRPS_BGC			Cyanobacteria, Add gene names
Existing entry	BGC0002647	massinidine			Bacterial	Exotic_BGC			https://github.com/mibig-secmet/mibig-json/issues/299
Existing entry	BGC0002683	schizokinen			Bacterial	NRPS_BGC			Cyanobacteria, Add gene names, missing gene anntotations
Existing entry	BGC0002699	nostolysamide			Bacterial	RiPP_BGC			Cyanobacteria, Add gene names
Existing entry	BGC0002404	Falcarindiol			Macro-Eukaryots	Exotic_BGC			Solanum lycopersicum https://doi.org/10.1016/j.cell.2019.11.037
Existing entry	BGC0000671	momilactone			Macro-Eukaryots	Terpene_BGC			https://doi.org/10.1101/2024.01.11.572147
Existing entry	BGC0002722	a-solanine/a-chaconine; α-tomatine; dehydrotomatine			Macro-Eukaryots	Exotic_BGC			a-Solanine is not a Terpene. https://doi.org/10.1038/s41467-021-21546-0
Existing entry	BGC0000004	aflatoxin G1			Micro-Eukaryots	PKS_BGC			Should be depricated - nonfunctional cluster
Existing entry	BGC0000006	aflatoxin			Micro-Eukaryots	PKS_BGC			Add more specific compound names
Existing entry	BGC0000007	aflatoxin			Micro-Eukaryots	PKS_BGC			Add more specific compound names
Existing entry	BGC0000008	aflatoxin			Micro-Eukaryots	PKS_BGC			Add more specific compound names
Existing entry	BGC0000009	aflatoxin			Micro-Eukaryots	PKS_BGC			Add more specific compound names
Existing entry	BGC0000010	aflatoxin			Micro-Eukaryots	PKS_BGC			Add more specific compound names
Existing entry	BGC0000011	sterigmatocystin			Micro-Eukaryots	PKS_BGC			Add more specific compound names
Existing entry	BGC0000062	fumonisin B1			Micro-Eukaryots	PKS_BGC			Add more specific compound names
Existing entry	BGC0000063	fumonisin			Micro-Eukaryots	PKS_BGC			Add more specific compound names
Existing entry	BGC0000064	fusarin			Micro-Eukaryots	NRPS_BGC	PKS_BGC		Should be depricated - only one gene
Existing entry	BGC0000070	griseofulvin, epidechlorogriseofulvin, norlichexanthone, dehydrogriseofulvin, 4-desmethylgriseofulvin, griseoxanthone B			Micro-Eukaryots	PKS_BGC			Should be modified - remove flanking genes, region: 9820-36729. Add knock-out evidence, update compound names
Existing entry	BGC0000121	RES-1214-2			Micro-Eukaryots	PKS_BGC			Add pestheic acid as a main product, add evidence for PtaA, PtaE and PtaM
Existing entry	BGC0000168	viridicatumtoxin, previridicatumtoxin, 5-hydroxyanthrotainin, 8-O-desmethylanthrotainin			Micro-Eukaryots	PKS_BGC			Should be modified - remove flanking genes, region: 6236-40607. Evidence for VrtE and VrtK (CYP450s), VrtC and VrtDv (PTs) Exclude intermediates.
Existing entry	BGC0000334	cyclosporin			Micro-Eukaryots	NRPS_BGC	PKS_BGC		Add more specific compound names
Existing entry	BGC0000348	ergovaline			Micro-Eukaryots	NRPS_BGC			Supercedes BGC0000348 https://doi.org/10.1128/AEM.00257-07
Existing entry	BGC0000356	verruculogen, fumitremorgin B, fumitremorgin c, tryprostatin A, tryprostatin B, demethoxyfumitremorgin C, brevianamide F			Micro-Eukaryots	NRPS_BGC	Exotic_BGC		Put main product first, remove intermediate brevianamide F
Existing entry	BGC0000361	gliotoxin			Micro-Eukaryots	NRPS_BGC			Supercedes BGC0000361 https://doi.org/10.1016/j.femsle.2005.05.046
Existing entry	BGC0000420	histidyltryptophanyldiketopiperazine, dehydrohistidyltryptophanyldiketopiperazine, roquefortine D, roquefortine C, glandicoline A, glandicoline B, meleagrine			Micro-Eukaryots	NRPS_BGC			Exclude intermediates
Existing entry	BGC0000667	PR-toxin			Micro-Eukaryots	Terpene_BGC			Should be modified - add additional genes involved, region: 3342234-3365202
Existing entry	BGC0000894	citrinin			Micro-Eukaryots	PKS_BGC			Should be depricated - critical genes missing
Existing entry	BGC0000930	deoxynivalenol			Micro-Eukaryots	Terpene_BGC			Add more specific compound names
Existing entry	BGC0000977	cyclopiazonic acid			Micro-Eukaryots	NRPS_BGC	PKS_BGC		Add more specific compound names
Existing entry	BGC0000983	cytochalasin E, cytochalasin K			Micro-Eukaryots	NRPS_BGC	PKS_BGC		Should be modified - remove flanking genes, region: 344500-374500
Existing entry	BGC0001067	fumagillin, β-trans-bergamotene, fumagillol			Micro-Eukaryots	PKS_BGC	Terpene_BGC		Exclude intermediates
Existing entry	BGC0001081	lolitrem B			Micro-Eukaryots	Terpene_BGC			Supercedes BGC0001081; Manually add ltmS (6120736-6121267, 6121320-6121639) https://doi.org/10.1371/journal.pgen.1003323
Existing entry	BGC0001082	paxilline, paspaline, 13-dehydropaxilline, paspaline B			Micro-Eukaryots	Terpene_BGC			Exclude intermediates. Add major product 21,22-diprenylated paxilline synthesised by PaxD
Existing entry	BGC0001123	aspirochlorine			Micro-Eukaryots	NRPS_BGC			Add gene names. Evidence for AclH and AclP (original paper), AclR (10.1021/jacs.0c08879), AclL, AclO, AclU (10.1002/anie.201806740), AclT (10.1039/d0sc06647h)
Existing entry	BGC0001182	chaetoglobosins			Micro-Eukaryots	NRPS_BGC	PKS_BGC		Should be modified - add additional genes involved, region: 3830900-3866700
Existing entry	BGC0001241	ergotamine			Micro-Eukaryots	Exotic_BGC			Organism: Claviceps purpurea 20.1 (taxid: 1111077), region: 0-63500. Update compound names
Existing entry	BGC0001267	lysergic acid, elymoclavine			Micro-Eukaryots	Exotic_BGC			No lysergic acid production detected; update compound names
Existing entry	BGC0001268	fusarin C			Micro-Eukaryots	PKS_BGC	NRPS_BGC		Supercedes BGC0001268 https://doi.org/10.1016/j.chembiol.2013.07.004
Existing entry	BGC0001277	nivalenol, vomitoxin, 3-acetyldeoxynivalenol, 15-acetyldeoxynivalenol, neosolaniol, calonectrin, apotrichodiol, isotrichotriol, 15-deacetylcalonectrin, T-2 toxin, 3-acetyl T-2 toxin, trichodiene			Micro-Eukaryots	Terpene_BGC			Should be modified - remove flanking genes, region: 17400-44600. Exclude intermediate compounds
Existing entry	BGC0001278	nivalenol, deoxynivalenol, 3-acetyldeoxynivalenol, 15-acetyldeoxynivalenol, neosolaniol, calonectrin, apotrichodiol, isotrichotriol, 15-decalonectrin, T-2 toxin, 3-acetyl T-2 toxin, trichodiene			Micro-Eukaryots	Terpene_BGC			Should be modified - remove flanking genes, region: 15400-41900. Exclude intermediate compounds
Existing entry	BGC0001375	penitrem A, penitrem B, penitrem C, penitrem D, penitrem E, penitrem F			Micro-Eukaryots	Terpene_BGC			Should be depricated - two clusters for this pathway
Existing entry	BGC0001402	cyclochlorotine			Micro-Eukaryots	NRPS_BGC			cyclochlorotine cluster (BGC0001402) has been revised and should be updated (different gene annotation) https://doi.org/10.1021/acs.orglett.1c00525
Existing entry	BGC0001516	aspergillic acid			Micro-Eukaryots	NRPS_BGC			Add knock-out evidence
Existing entry	BGC0001583	emodin			Micro-Eukaryots	PKS_BGC			Should be modified - Add gene emoB: 8345-9121,9199-9243
Existing entry	BGC0001734	penilumamide A			Micro-Eukaryots	NRPS_BGC			Supercedes BGC0001734 https://doi.org/10.1039/D3CB00088E https://doi.org/10.1039/D3CB00088E
Existing entry	BGC0001776	shearinine D			Micro-Eukaryots	Terpene_BGC			Should be modified - remove flanking genes, region: 25000-48500. Add more specific compound names
Existing entry	BGC0001777	shearinine D			Micro-Eukaryots	Terpene_BGC			Should be modified - add gene JanB (5612-5828,6010-6530)
Existing entry	BGC0001874	cyclopiazonic acid			Micro-Eukaryots	NRPS_BGC	PKS_BGC		Should be depricated - missing regulator and transporter genes
Existing entry	BGC0001886	secalonic acids			Micro-Eukaryots	PKS_BGC			Add more specific compound names
Existing entry	BGC0002166	peramine, intermediate 1, intermediate 2			Micro-Eukaryots	NRPS_BGC			Remove compounds named 'intermediate'
Existing entry	BGC0002176	culmorin, (+)-juniperol(longiborneol), 15-acetyldeoxynivalenol			Micro-Eukaryots	Terpene_BGC			Should be depricated - only one gene. Couldn't find full gene cluster sequence
Existing entry	BGC0002177	ustilaginoidin N, ustilaginoidin O, ustilaginoidin M, ustilaginoidin A, ustilaginoidin F, ustilaginoidin E, ustilaginoidin D, ustilaginoidin G			Micro-Eukaryots	PKS_BGC			Add gene names. Add knock-out evidence UvPKS1, UgsO, UgsT, UgsJ, UgsL, UgsR2
Existing entry	BGC0002204	flavichalasine F, flavichalasine G, aspochalasin C, aspochalasin E, aspochalasin M, TMC-169, aspergillin PZ			Micro-Eukaryots	NRPS_BGC	PKS_BGC		Should be modified - remove flanking genes, region: 1-33900
Existing entry	BGC0002232	ergotamine			Micro-Eukaryots	Exotic_BGC			Should be depricated - duplicate of BGC0001241
Existing entry	BGC0002301	(P)-ustilaginoidin A			Micro-Eukaryots	PKS_BGC			Should be depricated - The gene cluster is not linked to this compound. Note: Aschersonia paraphysata is not known to produce ustilaginoidin A, but produces the related compounds aschernaphthopyrone A and aschernaphthopyrone B (10.1021/np1000363)
Existing entry	BGC0002444	epoxy-Janthitrems			Micro-Eukaryots	Terpene_BGC			Should be depricated - only one gene
Existing entry	BGC0002539	chaetoglobosin P, chaetoglobosin K, chaetoglobosin A			Micro-Eukaryots	NRPS_BGC	PKS_BGC		Only produces chaetoglobosin P
Existing entry	BGC0002608	ochratoxin A			Micro-Eukaryots	NRPS_BGC	PKS_BGC		Should be depricated - critical genes missing
Existing entry	BGC0002609	ochratoxin A			Micro-Eukaryots	NRPS_BGC	PKS_BGC		Should be depricated - this is not an ochratoxin biosynthetic gene cluster
Existing entry	BGC0002618	penitremane			Micro-Eukaryots	Terpene_BGC			Should be modified - remove flanking genes, region: 28500-58800. Add more specific compound names
Existing entry	BGC0002619	mycophenolic acid			Micro-Eukaryots	PKS_BGC			Should be modified - remove flanking genes, region: 9900-35500
Existing entry	BGC0000819	paraherquamide			Micro-Eukaryots	NRPS_BGC
Existing entry	BGC0002223	scytalidin			Micro-Eukaryots	PKS_BGC			Missing experimental data, and add biosynthetic pathway information
Existing entry	BGC0002224	zopfiellin			Micro-Eukaryots	PKS_BGC			Missing experimental data, and add biosynthetic pathway information
Existing entry	BGC0002160	Aspergillicin			Micro-Eukaryots	NRPS_BGC			Add evidence https://doi.org/10.1021/acschembio.9b00161
Existing entry	BGC0002429, BGC0002812	Higginsianins			Micro-Eukaryots	PKS_BGC	Terpene_BGC		https://doi.org/10.1021/acs.jnatprod.5b00779 https://doi.org/10.1021/acs.jnatprod.8b00796
Existing entry	BGC0001340	byssochlamic acid			Micro-Eukaryots	PKS_BGC			Add biosynthetic pathway information
Existing entry	BGC0001436	cornexistin			Micro-Eukaryots	PKS_BGC			Add biosynthetic pathway information
Existing entry	BGC0001881	pyrichalasin H			Micro-Eukaryots	PKS_BGC	NRPS_BGC		verify it's the same strain https://doi.org/10.1002/chem.202302590
Existing entry	BGC0002196	terrestric Acid			Micro-Eukaryots	PKS_BGC	NRPS_BGC		https://doi.org/10.1021/acs.orglett.9b04002
Existing entry	BGC0002178	Gramillins			Micro-Eukaryots	NRPS_BGC			Incomplete gene calls for NRPS https://doi.org/10.1021/jacs.8b10017
Existing entry	BGC0002427	FDDPs			Micro-Eukaryots	PKS_BGC	Terpene_BGC		Add FDDPs or add F. graminearum BGC as a second entry? https://doi.org/10.1038/s41467-020-15664-4
Existing entry	BGC0002703, BGC0002704	archalan α / archalan β			Micro-Eukaryots	RiPP_BGC			archea. This is the published version of the preprint that is currently on MIBiG. Also, verify if BGC0002705 can be revived https://doi.org/10.1186/s40168-023-01521-1
Existing entry	BGC0002513	cristazarin			Micro-Eukaryots	PKS_BGC			already in but retired due to "missing gene annotations", but it's missing a reference to begin with (json has comment 'awaiting publication') https://doi.org/10.1371/journal.pone.0287559
Existing entry	BGC0002238	2,4'-Dihydroxy-3'-methoxypropiophenone			Micro-Eukaryots	PKS_BGC			https://doi.org/10.1002/cbic.202000505
Existing entry	BGC0000013	2,4-dihydroxy-3-methyl-6-(2-oxoundecyl)benzaldehyde			Micro-Eukaryots	PKS_BGC			Missing the Pki cluster; see bottom of Fig 2 (possibly more missing? more genes in the cluster? please investigate); this pub. is linked to BGC13 and BGC37 https://doi.org/10.1021/ja3016395
Existing entry	BGC0000048	dothristomin			Micro-Eukaryots	PKS_BGC			tricky entry as is about genes outside the main locus https://doi.org/10.1016/j.fgb.2012.11.006
Existing entry	BGC0000104	mycophenolic acid			Micro-Eukaryots	PKS_BGC	Terpene_BGC		https://github.com/mibig-secmet/mibig-json/issues/345
Existing entry	BGC0000304	Apicidin			Micro-Eukaryots	NRPS_BGC			BGC is missing aps12, in between aps5 and aps6. https://doi.org/10.1111/j.1365-2958.2010.07109.x
Existing entry	BGC0000361	gliotoxin			Micro-Eukaryots				This entry was retired but I'm not sure why. The synthetic machinery is in a BGC. There is one additional detoxifying gene gtmA elsewhere but I think that's not uncomon, no? This BGC seems fairly important.
Existing entry	BGC0001276	6-methyl-salicylic acid			Micro-Eukaryots	PKS_BGC			https://doi.org/10.1074/jbc.M110.107391
Existing entry	BGC0001449	ucs1025a			Micro-Eukaryots	PKS_BGC			https://github.com/mibig-secmet/mibig-json/issues/320
Existing entry	BGC0001516	aspergillic acid			Micro-Eukaryots	Exotic_BGC			https://github.com/mibig-secmet/mibig-json/issues/347
Existing entry	BGC0001518	astellolide			Micro-Eukaryots	Terpene_BGC			https://github.com/mibig-secmet/mibig-json/issues/318
Existing entry	BGC0001679	N-Acetyltryptophan			Micro-Eukaryots	NRPS_BGC			https://doi.org/10.1021/jacs.9b08898
Existing entry	BGC0001839	Squalestatin S1			Micro-Eukaryots	Terpene_BGC			BGC needs review - wrong organism, wrong citation, wrong gene cluster? https://doi.org/10.1039/C6CC02130A
Existing entry	BGC0001990	xanthocillin			Micro-Eukaryots	Exotic_BGC			Borders seem ok, but this publication adds bioactivity. Fig 1 can be used to annotate gene functions https://doi.org/10.1073/pnas.2015224118
Existing entry	BGC0002602	aspergillic acid			Micro-Eukaryots	Exotic_BGC			https://github.com/mibig-secmet/mibig-json/issues/346
Existing entry	BGC0002265	atranorin			Micro-Eukaryots	PKS_BGC			has been retired due to missing annotations https://doi.org/10.1128%2FmBio.01111-21
