# Supplementary material for: Strategies for community-sourced biocuration in bioinformatics: a case study on MIBiG 4.0
Source: Brief Bioinform. 2025 Dec 11;26(6):bbaf659. doi: 10.1093/bib/bbaf659 (PMC12696713; doi:10.1093/bib/bbaf659)
Supplement: Sup_3_MIBiG_4_0_Post_Annotathon_Questionnaire_NPI_bbaf659 [file sup_3_mibig_4_0_post_annotathon_questionnaire_npi_bbaf659.zip]

Archive with 1 entries (1 files):
- Sup_3_MIBiG_4_0_Post_Annotathon_Questionnaire_NPI_bbaf659.csv
