# Supplementary material for: Strategies for community-sourced biocuration in bioinformatics: a case study on MIBiG 4.0
Source: Brief Bioinform. 2025 Dec 11;26(6):bbaf659. doi: 10.1093/bib/bbaf659 (PMC12696713; doi:10.1093/bib/bbaf659)
Supplement: Sup_3_MIBiG_4_0_Post_Annotathon_Questionnaire_NPI_bbaf659 [file sup_3_mibig_4_0_post_annotathon_questionnaire_npi_bbaf659.zip › Sup_3_MIBiG_4_0_Post_Annotathon_Questionnaire_NPI_bbaf659.csv]

Timestamp	What is your current work position	Where do you reside?	How did you hear about the MIBiG Annotathons?	Was this the first round of Annotathons you participated in?	What motivated you most to participate in this data curation effort?	What was your main activity?	How many entries did you approximately curate (create, modify, review)?	How much time did you spend on an entry on average?	How much time did you approximately invest in total into curation (since the start of the first session in March)?	How was your overall experience with the MIBiG Annotathons?	How challenging did you find the curation workflow?	How useful did you find the Coordinator and Interest Group system?	How satisfied were you with the Reviewer system?	How satisfied were you with the Kanban (Trello) system for work coordination?	How satisfied were you with the MIBiG Submission Portal?	How would you rate the clarity and usefulness of the guidelines provided for data curation?	Did participating in this data curation effort enhance your skills or knowledge in any particular area?	Do you have any specific feature requests for improvements (e.g. your dream new feature for MIBiG 5.0)?	Would you participate in the next MIBiG Annotathons (for MIBIG version 5.0)?	Would you recommend participation to a colleague?	Are you interested in participating in the planned rolling release model of MIBiG (e.g. regular meeting hours and quarterly updates)?	Do you have any specific feedback, suggestions for improvement, or recommendations for the MIBiG Organizational Team?
5/15/2024 8:14:54	Professor	Europe	From colleagues	Yes	Expanding database (for own use)	Adding new entries	1-5 entries	> 30 minutes	6-12 hours	4	3	5	3	3	5	4	Yes		Yes	Yes	Yes
5/15/2024 8:16:04	Postdoc	Oceania	From colleagues	Yes	Being part of a community effort	Adding new entries	5-10 entries	> 30 minutes	12-24 hours	3	2	3	5	4	5	4	Yes		Yes	Yes	Maybe
5/15/2024 8:18:04	Professor	Europe	From colleagues	Yes	Expanding database (for own use)	Adding new entries	10-15 entries	> 30 minutes	> 24 hours	4	4	5	4	4	5	5	Yes		Yes	Yes	Maybe
5/15/2024 8:19:52	Professor	Europe	almost all: colleagues, social media, conference	Yes	all three	adding and modifying	10-15 entries	15-30 minutes	6-12 hours	5	4	5	4	5	5	5	Yes		Yes	Yes	Maybe
5/15/2024 8:20:16	Principal Investigator	Europe	On social media	Yes	Co-authorship	Adding new entries	10-15 entries	> 30 minutes	6-12 hours	4	3	4	3	4	4	4	Yes	The new RiPP family was not listed in the option from entry submission system	Yes	Yes	Maybe	No
5/15/2024 8:20:44	PhD Student	Europe	On social media	Yes	Being part of a community effort	Adding new entries	1-5 entries	> 30 minutes	6-12 hours	3	4	5	4	4	3	5	Yes		Yes	Yes	Maybe	The organanizational team did a great job on leading the task and at adjusting to the obstacles that occured. For future Annothatons, it may make sense to limit the reservations of entries.
5/15/2024 8:22:34	Postdoc	Europe	From colleagues	Yes	Being part of a community effort	Adding new entries	1-5 entries	> 30 minutes	6-12 hours	4	3	1	4	4	5	4	No		Yes	Yes	Yes
5/15/2024 8:24:22	Postdoc	Oceania	At a conference (talk, poster)	Yes	Expanding database (for own use)	Reviewing entries	> 15 entries	15-30 minutes	12-24 hours	3	2	3	4	4	3	3	Yes		Yes	Maybe	Maybe	First, I would like to thank the entire Organizational Team for their effort. Coordinating everyone is truly a challenge, especially when dealing with volunteers. Clearly, we had a heterogeneous group of researchers trying to contribute. I think it would be a good idea to link all potential entries with a MIBIG ID from the start (before putting them in the hands of the annotators). Frequently, we…
5/15/2024 8:25:29	PhD Student	Europe	Via email call for participation	Yes	Being part of a community effort	All of the above	1-5 entries	> 30 minutes	6-12 hours	4	4	4	3	5	3	5	Yes		Yes	Yes	Yes
5/15/2024 8:25:41	Professor	Asia	From colleagues	Yes	Expanding database (for own use)	Adding new entries	1-5 entries	> 30 minutes	12-24 hours	5	5	5	4	3	4	5	Yes		Yes	Yes	Maybe
5/15/2024 8:26:37	PhD Student	Europe	From colleagues	Yes	Being part of a community effort	Adding new entries	1-5 entries	> 30 minutes	6-12 hours	4	3	2	3	5	4	3	Yes		Yes	Yes	Yes	I was pleasantly surprised by how much I learned while making entries and conducting the necessary background research on the compounds. Focusing on the natural products I am most interested in at the moment led to discovering valuable information for my personal research and writing. If others have had similar experiences, this insight could be communicated as a beneficial aspect of creating ent…
5/15/2024 8:29:56	Industry	Europe	On social media	Yes	Being part of a community effort	Adding new entries	1-5 entries	> 30 minutes	6-12 hours	5	4	3	2	5	5	5	Yes		Yes	Yes	Maybe
5/15/2024 8:35:27	Professor	Europe	Via email call for participation	Yes	Expanding database (for own use)	Reviewing entries	> 15 entries	15-30 minutes	12-24 hours	5	4	5	4	5	4	5	Yes		Yes	Yes	Yes	Thanks for everyone (organizers, Mitja, Kai et al, and the topic coordinators) the prompt response on any question via Slack, it helped to do a good job. I was concentrating on Biological functions which could be even more extended for previous entries, as it might help users of MiBiG.
5/15/2024 8:38:59	Postdoc	Europe	On social media	Yes	Being part of a community effort	Adding new entries	1-5 entries	> 30 minutes	6-12 hours	5	2	4	5	4	4	5	Yes		Yes	Yes	Yes
5/15/2024 8:42:37	Bachelor/Master Student	Europe	From colleagues	Yes	Co-authorship	Modifying existing entries	1-5 entries	> 30 minutes	12-24 hours	4	2	3	5	5	3	4	Yes	It would be nice to be able to insert reference in the "free text fields" of the submission portal. This would probably make it easier for the reviewers to confirm information and later for the users to find publications with specific content.	Yes	Yes	Yes	The submission portal could be improved (but I think you are already on that). It would be very nice to have the same layout as MIBiG only editable, since that is what people are used to work with anyway. In the current version it was not possible for me to select multiple fields from the drop-down menus at once.
5/15/2024 8:42:58	Postdoc	Europe	On social media	Yes	Being part of a community effort	Modifying existing entries	10-15 entries	15-30 minutes	12-24 hours	5	3	5	5	5	4	5	Yes		Yes	Yes	Maybe	It has been great! Thank you for the nice organisation!
5/15/2024 8:46:53	Professor	Oceania	At a conference (talk, poster)	Yes	Being part of a community effort	Adding new entries	1-5 entries	> 30 minutes	12-24 hours	4	4	2	4	4	4	5	Yes	If MITE reactions could be submitted through ChemDraw rather than MarvinSketch, that would be great	Yes	Yes	Maybe
5/15/2024 8:48:11	Professor	Asia	From colleagues	Yes	Being part of a community effort	Reviewing entries	5-10 entries	> 30 minutes	> 24 hours	4	1	3	5	4	4	4	Yes	Co - or multiple culture	Yes	Yes	Yes	Good Job
5/15/2024 8:52:14	PhD Student	Europe	From colleagues	Yes	Expanding database (for own use)	Adding new entries	5-10 entries	> 30 minutes	6-12 hours	5	2	5	5	5	4	5	Yes		Yes	Yes	No
5/15/2024 9:10:28	PhD Student	Europe	Via email call for participation	Yes	Co-authorship	Adding new entries	1-5 entries	> 30 minutes	12-24 hours	4	3	3	5	5	4	4	Yes		Yes	Yes	Maybe	The whole annotathon organization was exceptional with systematic workflow. The reviewing process of the entries was slow forexample for terpenes, so it take longer than expected to see if the entry requires revision or not
5/15/2024 9:15:49	Postdoc	Europe	From colleagues	Yes	Being part of a community effort and broaden my horizons and experience	Adding new entries	5-10 entries	> 30 minutes	12-24 hours	5	4	3	5	5	5	5	Yes	Filtration based on Evidence method. Example - I would like to see all BGCs that were heterologously expressed.	Yes	Yes	Yes	You do really good job, thank you!
5/15/2024 9:24:55	Postdoc	Europe	From colleagues	Yes	Being part of a community effort	Modifying existing entries	1-5 entries	> 30 minutes	6-12 hours	3	4	4	3	5	4	5	Yes	display of chemical structures	Yes	Yes	Maybe	It was already changed during the annotahon: Avoiding the reservation of cards unless really necessary
5/15/2024 9:28:58	PhD Student	Europe	From colleagues	Yes	Being part of a community effort	Adding new entries	1-5 entries	> 30 minutes	12-24 hours	5	4	4	5	4	3	5	Yes		Maybe	Yes	Maybe
5/15/2024 9:31:08	Postdoc	Europe	On social media	Yes	Being part of a community effort	Adding new entries	10-15 entries	> 30 minutes	12-24 hours	5	4	4	4	5	4	4	Yes	More visual feedback for entering the data, e.g. directly showing the gene cluster when entering the accession, being able to visually add annotations to the genes, being able to select RiPP core/leader by highlighting directly on the AA sequence, etc. Also, having a (live) preview of how the final entry in MiBIG will look like would be very useful!	Yes	Yes	Yes	keep up the good work! :)
5/15/2024 9:33:27	Biocurator	Europe	From colleagues	Yes	Being part of a community effort	Reviewing entries	> 15 entries	> 30 minutes	> 24 hours	4	3	4	4	4	4	4	No		Maybe	Yes	Yes
5/15/2024 9:47:04	Postdoc	Europe	From colleagues	Yes	Expanding database (for own use)	Modifying existing entries	5-10 entries	> 30 minutes	6-12 hours	4	4	1	4	4	4	4	Yes		Yes	Yes	No
5/15/2024 9:48:33	PhD Student	Europe	From colleagues	Yes	Being part of a community effort	Modifying existing entries	1-5 entries	> 30 minutes	6-12 hours	3	3	4	4	4	4	4	Yes		Yes	Maybe	Maybe
5/15/2024 9:59:17	Postdoc	Europe	From colleagues	No, I have participated previously (MIBiG 1-3)	Being part of a community effort	All of the above	10-15 entries	> 30 minutes	12-24 hours	3	4	1	4	3	2	3	No	The system really needs a way to pull information from a genbank file. Manually filling in annotations is a huge waste of time.	Yes	Maybe	Yes	First of all, a huge congratulations to Mitja and the whole team. This has been a lot of hard work and a huge effort. The following feedback is not intended to detract from that in any way! It was however unfortunate that this year felt far less efficient to work on entries than previous year. This was in part due to the organisational change (the structures interest group did not really make sen…
5/15/2024 10:04:58	Professor	Asia	From colleagues	Yes	Being part of a community effort	Reviewing entries	> 15 entries	15-30 minutes	> 24 hours	4	4	5	5	5	4	5	Yes		Yes	Yes	Yes
5/15/2024 10:10:24	PhD Student	Europe	From colleagues	Yes	Being part of a community effort	Modifying existing entries	1-5 entries	> 30 minutes	6-12 hours	4	4	3	3	5	4	4	No		Yes	Yes	Maybe
5/15/2024 10:11:44	PhD Student	Europe	Via email call for participation	No, I have participated previously (MIBiG 1-3)	Being part of a community effort	Reviewing entries	1-5 entries	> 30 minutes	12-24 hours	5	4	3	4	5	4	5	No	For non-obvious answers perhaps the curators could leave comments on where the information was found. It would save the reviewers some time.	Maybe	Yes	Maybe
5/15/2024 10:12:31	Postdoc	Asia	From colleagues	Yes	Being part of a community effort	Adding new entries	1-5 entries	> 30 minutes	12-24 hours	5	5	5	5	5	5	5	Yes	add more entries	Yes	Yes	Yes	We could add more information of BGCs.
5/15/2024 10:36:20	Professor	Europe	From colleagues	No, I have participated previously (MIBiG 1-3)	Being part of a community effort	Modifying existing entries	10-15 entries	15-30 minutes	6-12 hours	3	4	4	2	2	4	2	No		Maybe	Maybe	Maybe	In general, it was great to see things a bit more formalised, but the instructions and emails were overlong - the document of instructions, albeit some screenshots was 40+ pages, the emails were never less than 4 paragraphs, everyone is busy and while it's good to have the instructions in place to avoid question asking they were not concise enough and the emails were repetitive - needed a TLDR se…
5/15/2024 10:48:40	Professor	Asia	On social media	No, I have participated previously (MIBiG 1-3)	Being part of a community effort	Adding new entries	1-5 entries	> 30 minutes	12-24 hours	5	3	5	5	5	5	4	Yes		Yes	Yes	Yes
5/15/2024 10:55:56	PhD Student	Europe	Via email call for participation	No, I have participated previously (MIBiG 1-3)	Being part of a community effort	Modifying existing entries	5-10 entries	15-30 minutes	12-24 hours	4	3	5	4	2	4	4	Yes		Yes	Yes	Yes
5/15/2024 11:27:56	Professor	North America	From colleagues	No, I have participated previously (MIBiG 1-3)	Co-authorship	All of the above	10-15 entries	15-30 minutes	12-24 hours	4	3	5	3	2	3	4	Yes		Yes	Maybe	Yes
5/15/2024 11:48:58	Postdoc	Europe	From colleagues	Yes	Being part of a community effort	Adding new entries	1-5 entries	> 30 minutes	12-24 hours	5	4	4	3	5	5	5	Yes		Yes	Yes	Yes	I think perhaps more reviewers should be selected (or rather a higher ratio reviewer/contributors only) to ensure that not many entries are left to be reviewed at the end of the annotathons. But other than that, I think that the organizing team did really an outstanding work with coordinating such a big community effort so smoothly. Looking forward to contribute more and help with future releases…
5/15/2024 11:58:47	Postdoc	Europe	On social media	Yes	Expanding database (for own use)	Modifying existing entries	1-5 entries	> 30 minutes	6-12 hours	4	3	4	4	4	4	5	No	the Simple Search function could be improved. e.g. one cannot find certain entries if the compound name is provided	Yes	Yes	Yes	It would be helpful to have everything in one place (including chat&channels, Kanbas board, info-material&how-to). Mattermost could be a suitable alternative to have all this in one place. It can be hosted on your in-house servers and is free of charge afaik.
5/15/2024 12:07:41	Postdoc	North America	On social media	No, I have participated previously (MIBiG 1-3)	Being part of a community effort	Modifying existing entries	> 15 entries	> 30 minutes	6-12 hours	3	3	2	3	1	3	3	No		Yes	Yes	Yes	For the future, I think having the card based on the task needed (i.e. structure, biological activities being separate cards) could help. I like the special interest group but felt like the Trello board hinder those who want to focus in the area (I prefer the Google sheets from MIBiG 3). Let me know if ther is anything me and my team can help with. I put the time as I selected as I'll have more t…
5/15/2024 12:25:48	Professor	Asia	On social media	Yes	Expanding database (for own use)	All of the above	1-5 entries	> 30 minutes	> 24 hours	5	4	4	4	3	4	5	Yes	Quantitative information about Bioactivity Annotations, Large Language Model based automated curation of entries.	Yes	Yes	Yes	Superb organizational efforts. Many thanks team. Gamification and Citizen Science video games creation may also be considered for biocuration efforts in future.
5/15/2024 12:31:31	PhD Student	Europe	Via email call for participation	No, I have participated previously (MIBiG 1-3)	Expanding database (for own use)	All of the above	1-5 entries	> 30 minutes	12-24 hours	4	2	4	4	4	4	4	Yes		Maybe	Yes	Maybe
5/15/2024 12:49:32	Professor	Europe	Via email call for participation	Yes	Being part of a community effort	Adding new entries	5-10 entries	15-30 minutes	6-12 hours	5	5	5	5	5	4	5	No		Yes	Yes	Yes	well done, everyone! comments: would be good to be able to also add genbank acc no when adding gene information. and the reserving system in the to-do list was a bit odd, since one needed to open several cards before actually finding one that was available.
5/15/2024 14:14:00	Postdoc	Europe	Via email call for participation	No, I have participated previously (MIBiG 1-3)	Being part of a community effort	Modifying existing entries	5-10 entries	> 30 minutes	12-24 hours	4	3	3	4	4	5	5	Yes		Yes	Yes	Yes
5/15/2024 14:23:43	Bachelor/Master Student	Asia	From colleagues	Yes	Being part of a community effort	Adding new entries	1-5 entries	> 30 minutes	> 24 hours	4	4	4	4	4	5	5	Yes		Yes	Yes	Yes
5/15/2024 15:19:20	PhD Student	North America	From colleagues	Yes	Being part of a community effort	All of the above	5-10 entries	> 30 minutes	6-12 hours	5	4	5	5	5	5	5	Yes		Yes	Yes	Yes
5/15/2024 15:40:11	Postdoc	North America	From colleagues	Yes	Being part of a community effort	Adding new entries	5-10 entries	> 30 minutes	6-12 hours	5	2	5	5	5	5	5	Yes		Yes	Yes	Yes
5/15/2024 16:37:42	PhD Student	North America	From colleagues	Yes	Both being part of a community effort and co-authorship	Adding new entries	5-10 entries	> 30 minutes	6-12 hours	4	3	2	4	4	5	5	Yes		Yes	Yes	Maybe
5/15/2024 17:05:20	PhD Student	North America	From colleagues	Yes	Being part of a community effort	Adding new entries	10-15 entries	15-30 minutes	6-12 hours	4	4	2	4	5	5	4	Yes		Yes	Yes	Maybe
5/15/2024 17:47:59	Professor	North America	From colleagues	Yes	Being part of a community effort	Adding new entries	5-10 entries	> 30 minutes	12-24 hours	5	5	5	5	5	5	5	Yes	Would it be possible to create links to other DBs?	Yes	Yes	Yes
5/15/2024 17:54:23	Group leader	Europe	From colleagues	No, I have participated previously (MIBiG 1-3)	Being part of a community effort	All of the above	5-10 entries	> 30 minutes	> 24 hours	4	3	4	4	3	4	5	Yes		Yes	Yes	Maybe	amazing work to the entire team!
5/15/2024 18:02:14	Postdoc	North America	From colleagues	Yes	Being part of a community effort	All of the above	10-15 entries	> 30 minutes	> 24 hours	5	3	4	3	4	4	4	Yes		Yes	Yes	Yes
5/15/2024 18:10:06	PhD Student	South America	On social media	Yes	Being part of a community effort	Adding new entries	5-10 entries	> 30 minutes	6-12 hours	4	3	4	3	4	5	5	No		Yes	Yes	Yes
5/15/2024 18:16:05	Research Scientist	North America	Via email call for participation	No, I have participated previously (MIBiG 1-3)	Being part of a community effort	Modifying existing entries	10-15 entries	> 30 minutes	12-24 hours	4	3	3	4	5	3	5	Yes		Yes	Yes	Yes	I just want to say thank you for your effort and coordinate this awesome work! I am happy to belong to this community! Looking forward to collaborating again in the future.
5/15/2024 18:23:02	Industry	Europe	Via email call for participation	No, I have participated previously (MIBiG 1-3)	Being part of a community effort	All of the above	5-10 entries	15-30 minutes	6-12 hours	5	4	5	5	5	5	4	Yes		Yes	Yes	Yes	no specific request at the moment. just thank you for this incredible job! the NP community will surely benefit and will have a debt with Organizers, Coordinators, Reviewers
5/16/2024 1:44:02	Postdoc	Oceania	At a conference (talk, poster)	Yes	Being part of a community effort	Modifying existing entries	10-15 entries	> 30 minutes	12-24 hours	4	4	3	5	5	5	4	Yes		Yes	Maybe	Maybe	Thanks for your great organisational efforts!
5/16/2024 4:35:13	Professor	Asia	On social media	Yes	Being part of a community effort	Adding new entries	> 15 entries	> 30 minutes	12-24 hours	5	4	5	4	5	5	5	Yes		Yes	Yes	Yes
5/16/2024 10:49:54	PhD Student	Europe	From colleagues	Yes	Co-authorship	Adding new entries	1-5 entries	> 30 minutes	12-24 hours	5	4	3	5	5	4	5	Yes		Yes	Yes	Maybe
5/17/2024 10:49:15	PhD Student	Europe	Via email call for participation	Yes	Being part of a community effort	Adding new entries	1-5 entries	> 30 minutes	6-12 hours	5	5	5	5	5	5	5	Yes		Yes	Yes	Yes	The meeting was very well organized and coordinated. Many thanks for the effort!
5/17/2024 11:03:52	Postdoc	Europe	Via email call for participation	Yes	Being part of a community effort	All of the above	10-15 entries	> 30 minutes	> 24 hours	5	4	5	5	5	5	4	Yes	Raise the requirement of "minimum information" higher for MIBiG 5.0	Yes	Yes	Yes	No
5/17/2024 11:21:01	Postdoc	Europe	From colleagues	No, I have participated previously (MIBiG 1-3)	All of the above	All of the above	1-5 entries	> 30 minutes	6-12 hours	4	3	4	5	5	4	4	Yes	Maybe a button to do a cluster blast of the antiSMASHdb - E.g. where else do we see this/related clusters in public databases? Not preprogrammed but antiSMASHdb opened in a new tab	Yes	Yes	Yes	I think the dream system, I appreciate the MIBiG Submission Portal took a lot of effort, is the genbanks preprocessed by antiSMASH and then an interactive antiSMASH like interface to edit the final entry. Entering co-ordinates manually leaves room for error and 99.9% of the time antiSMASH gene calling is better and standardised. This would then enable you to click to remove genes not part of the …
5/17/2024 11:54:44	PhD Student	Europe	From colleagues	Yes	Expanding database (for own use)	Adding new entries	1-5 entries	> 30 minutes	12-24 hours	4	4	3	2	4	4	4	Yes	A documentation page in a "Read the Docs" fashion on the MIBiG website for parameters of entries and how entries were constructed would be helpful.	Yes	Yes	Maybe	The number of reviewers should be increased for the next annotathon to handle the large amounts of new and edited entries submitted for review.
5/17/2024 18:23:08	Professor	North America	On social media	No, I have participated previously (MIBiG 1-3)	Expanding database (for own use)	Adding new entries	1-5 entries	> 30 minutes	6-12 hours	4	2	3	3	4	2	4	Yes		Yes	Yes	No
5/21/2024 8:35:09	Professor	Europe	Via email call for participation	No, I have participated previously (MIBiG 1-3)	Expanding database (for own use)	Reviewing entries	> 15 entries	15-30 minutes	6-12 hours	4	3	4	2	3	4	1	No		Yes	Yes	No
5/22/2024 14:50:48	PhD Student	Europe	From colleagues	Yes	Being part of a community effort	Modifying existing entries	1-5 entries	> 30 minutes	6-12 hours	4	5	2	5	5	5	5	Yes		Yes	Yes	Maybe	After you removed the option to reserve a card on Trello, people just wrote that the cards are reserved for them. So it was still hard to find some cards that were not claimed. Maybe make a pre-reservation system but only if your a (co-)author or the paper is from your group (if no one else from the group participated).
5/22/2024 17:09:47	PhD Student	Europe	From colleagues	Yes	Being part of a community effort	Adding new entries	1-5 entries	> 30 minutes	6-12 hours	4	4	4	5	4	4	4	Yes		Maybe	Yes	Maybe	It's challenging (in some cases) to understand the difference between some classes of compounds or BGCs (terminology). It feels often like more than one term is fitting. Maybe a dictionary-like guide would help to prioritize. Great that there is a review system!
5/22/2024 20:43:24	Professor	South America	From colleagues	No, I have participated previously (MIBiG 1-3)	Being part of a community effort	Adding new entries	10-15 entries	> 30 minutes	12-24 hours	3	3	1	3	2	4	5	Yes		Yes	Yes	Yes	On the MiBIG submission portal, for entries that have multiple molecules, it would be nice to be able to enter them as a table and see all of the names at once, instead of having to scroll left and right. Many of my entries had more than 10 molecules and they were not easy to proofread the chemical names in this manner to ensure I had entered the correct name and number of molecules. I spent a lo…
5/23/2024 8:12:22	Postdoc	Europe	From colleagues	Yes	Being part of a community effort	Modifying existing entries	5-10 entries	15-30 minutes	12-24 hours	4	2	3	1	2	3	3	No		Maybe	Yes	Maybe
5/23/2024 14:17:56	Postdoc	Europe	From colleagues	Yes	Being part of a community effort	Adding new entries	1-5 entries	> 30 minutes	6-12 hours	4	4	5	5	5	4	4	Yes	Integrating of other tools such antiSMASH database, CAGECAT etc.	Yes	Yes	Yes	Keep up the good work!
5/28/2024 10:09:58	Postdoc	Europe	On social media	Yes	Being part of a community effort	Adding new entries	5-10 entries	> 30 minutes	12-24 hours	4	3	3	3	5	4	4	Yes		Yes	Yes	Yes	Separation of compound data from BGC-data should make the process faster and more convenient (seperate database for compounds that we just refer to, instead of adding details for each BGC)
5/28/2024 19:30:44	PhD Student	North America	From colleagues	Yes	Being part of a community effort	Adding new entries	1-5 entries	> 30 minutes	6-12 hours	4	3	5	4	4	4	4	No		Yes	Yes	Maybe
6/5/2024 0:27:06	PhD Student	North America	From colleagues	Yes	Expanding database (for own use)	Modifying existing entries	5-10 entries	15-30 minutes	> 24 hours	3	4	4	4	4	4	4	Yes		Yes	Yes	Maybe
6/10/2024 18:29:57	Postdoc	North America	On social media	Yes	Being part of a community effort	Adding new entries	1-5 entries	> 30 minutes	6-12 hours	5	4	5	5	4	3	5	Yes	na	Yes	Yes	Yes	it's an amazing job you've been doing. thank you for that!
6/12/2024 17:44:52	Bachelor/Master Student	North America	From colleagues	Yes	Being part of a community effort	Adding new entries	5-10 entries	> 30 minutes	> 24 hours	5	4	5	5	5	5	5	Yes	More fast the website of entries at MIBiG	Yes	Yes	Yes	I would like more hours for Latin America
6/12/2024 17:46:13	PhD Student	North America	From colleagues	Yes	Expanding database (for own use)	Adding new entries	1-5 entries	> 30 minutes	> 24 hours	5	3	4	4	5	4	4	Yes	Revision of critical errors	Yes	Yes	Yes	To check the critical errors earlier
6/14/2024 2:53:21	Bachelor/Master Student	South America	From colleagues	Yes	Being part of a community effort	Adding new entries	> 15 entries	15-30 minutes	12-24 hours	5	3	5	5	3	5	4	Yes		Yes	Yes	Maybe
6/14/2024 2:56:50	Professor	South America	From colleagues	Yes	Being part of a community effort	Adding new entries	> 15 entries	> 30 minutes	> 24 hours	4	4	5	5	3	5	4	Yes	Nothing specific	Yes	Yes	Yes	I wouldn’t know how to suggest anything useful.
6/14/2024 7:04:23	Professor	South America	Via email call for participation	No, I have participated previously (MIBiG 1-3)	Expanding database (for own use)	Adding new entries	> 15 entries	> 30 minutes	> 24 hours	3	4	3	3	2	3	5	Yes	No	Yes	Yes	Yes	MIBiG 4.0 Curation Methods/Protocol was really useful (unfortunatelly, not everybody readed it). Trello did not work at all, also in part because people did not follow instructions. For who have worked on the previous MIBig anotathons, I don't think the annotathon meetings are very important. I think a way to talk with collegues like the Slack may be enough (last time I was not part of the Slack,…
6/15/2024 17:21:53	Professor	Asia	Via email call for participation	Yes	All of the above	All of the above	5-10 entries	> 30 minutes	12-24 hours	4	2	5	4	4	4	4	Yes	None at the moment	Yes	Yes	Yes	I think the reservation and the moving of cards in Trello should be improved. It was confusing. There were also issues with the submission portal; however, most of these were quickly addressed by the team. Having the 3-hour annotathons and Slack helped us communicate things/problems faster. Thank you for the opportunity to be part of this. It was a good learning experience.
6/18/2024 19:07:51	Postdoc	North America	On social media	Yes	Being part of a community effort	Modifying existing entries	1-5 entries	> 30 minutes	12-24 hours	3	1	3	3	4	4	3	Yes		Yes	Maybe	Maybe	I got very overwhelmed with the amount of data that needed to be added mostly because the pathways I was working on had multiple new molecules and there were a bunch of important fields to populate but it was overwhelming where to prioritize. Because I took responsibility for a pathway, I felt as though I needed to do all parts of it so I took a long time and still didn't complete as much as I wa…
6/19/2024 2:38:19	Professor	Asia	From colleagues	No, I have participated previously (MIBiG 1-3)	Being part of a community effort	Adding new entries	5-10 entries	> 30 minutes	6-12 hours	5	5	4	4	5	4	5	Yes	not particularly	Yes	Yes	Yes	not particularly
6/19/2024 21:40:35	PhD Student	North America	On social media	Yes	Being part of a community effort	Adding new entries	5-10 entries	> 30 minutes	6-12 hours	4	2	3	3	3	4	2	Yes		Yes	Yes	Yes
6/21/2024 11:42:51	PhD Student	South America	Via email call for participation	No, I have participated previously (MIBiG 1-3)	Expanding database (for own use)	Modifying existing entries	1-5 entries	> 30 minutes	6-12 hours	4	5	4	3	3	5	5	Specific enzymology and structure of new compounds.	It could be useful to count on a parallel MIBiG for in silico validated BGCs (Specially them mined from genomes or metagenomes), inside MIBiG 5.0, so that information could be useful to clone or engineer BGCs in order to validate them experimentally.	Yes	Yes	Yes	Trello has worked well for me, so I consider this tool in the premium mode could be useful for oncoming annotathons, or some other similar tool too.
